# Supplementary material for: Near-infrared light and tumor microenvironment dual responsive size-switchable nanocapsules for multimodal tumor theranostics
Source: Nat Commun. 2019 Sep 27;10:4418. doi: 10.1038/s41467-019-12142-4 (PMC6765052; doi:10.1038/s41467-019-12142-4)
Supplement: Supplementary file 4 — Source Data [file 41467_2019_12142_MOESM4_ESM.xlsx]

## Sheet: Figure 2e
		Figure 2e	2 Theta (degree)	Intensity (a.u.)
			10	46
			10.06	55
			10.12	42
			10.18	50
			10.24	45
			10.3	64
			10.36	52
			10.42	40
			10.48	43
			10.54	28
			10.6	32
			10.66	47
			10.72	39
			10.78	45
			10.84	44
			10.9	51
			10.96	48
			11.02	41
			11.08	36
			11.14	49
			11.2	41
			11.26	48
			11.32	39
			11.38	41
			11.44	43
			11.5	52
			11.56	42
			11.62	44
			11.68	46
			11.74	40
			11.8	40
			11.86	53
			11.92	37
			11.98	42
			12.04	46
			12.1	53
			12.16	46
			12.22	34
			12.28	46
			12.34	37
			12.4	42
			12.46	40
			12.52	42
			12.58	43
			12.64	38
			12.7	44
			12.76	38
			12.82	43
			12.88	40
			12.94	45
			13	48
			13.06	44
			13.12	30
			13.18	37
			13.24	37
			13.3	42
			13.36	39
			13.42	46
			13.48	42
			13.54	49
			13.6	40
			13.66	31
			13.72	44
			13.78	35
			13.84	42
			13.9	37
			13.96	42
			14.02	42
			14.08	42
			14.14	46
			14.2	45
			14.26	45
			14.32	42
			14.38	41
			14.44	49
			14.5	44
			14.56	45
			14.62	44
			14.68	47
			14.74	64
			14.8	37
			14.86	49
			14.92	50
			14.98	51
			15.04	45
			15.1	49
			15.16	41
			15.22	50
			15.28	33
			15.34	41
			15.4	56
			15.46	39
			15.52	57
			15.58	45
			15.64	58
			15.7	45
			15.76	46
			15.82	48
			15.88	46
			15.94	63
			16	49
			16.06	35
			16.12	49
			16.18	59
			16.24	53
			16.3	50
			16.36	48
			16.42	47
			16.48	51
			16.54	62
			16.6	51
			16.66	46
			16.72	46
			16.78	56
			16.84	50
			16.9	62
			16.96	62
			17.02	68
			17.08	54
			17.14	56
			17.2	61
			17.26	58
			17.32	58
			17.38	70
			17.44	58
			17.5	61
			17.56	43
			17.62	56
			17.68	57
			17.74	78
			17.8	72
			17.86	81
			17.92	80
			17.98	71
			18.04	69
			18.1	82
			18.16	72
			18.22	72
			18.28	88
			18.34	70
			18.4	61
			18.46	78
			18.52	76
			18.58	67
			18.64	62
			18.7	72
			18.76	71
			18.82	63
			18.88	69
			18.94	72
			19	62
			19.06	71
			19.12	59
			19.18	77
			19.24	71
			19.3	70
			19.36	61
			19.42	79
			19.48	56
			19.54	81
			19.6	69
			19.66	73
			19.72	71
			19.78	93
			19.84	85
			19.9	77
			19.96	75
			20.02	81
			20.08	83
			20.14	83
			20.2	77
			20.26	73
			20.32	74
			20.38	87
			20.44	89
			20.5	97
			20.56	86
			20.62	71
			20.68	98
			20.74	80
			20.8	98
			20.86	94
			20.92	100
			20.98	77
			21.04	110
			21.1	76
			21.16	85
			21.22	69
			21.28	97
			21.34	100
			21.4	95
			21.46	82
			21.52	87
			21.58	97
			21.64	88
			21.7	100
			21.76	95
			21.82	87
			21.88	99
			21.94	82
			22	97
			22.06	85
			22.12	93
			22.18	90
			22.24	97
			22.3	85
			22.36	83
			22.42	91
			22.48	108
			22.54	113
			22.6	96
			22.66	99
			22.72	90
			22.78	93
			22.84	93
			22.9	107
			22.96	80
			23.02	115
			23.08	95
			23.14	103
			23.2	81
			23.26	91
			23.32	114
			23.38	95
			23.44	100
			23.5	109
			23.56	103
			23.62	116
			23.68	110
			23.74	113
			23.8	87
			23.86	91
			23.92	122
			23.98	97
			24.04	92
			24.1	93
			24.16	96
			24.22	97
			24.28	92
			24.34	108
			24.4	97
			24.46	93
			24.52	100
			24.58	104
			24.64	108
			24.7	94
			24.76	90
			24.82	116
			24.88	104
			24.94	111
			25	98
			25.06	109
			25.12	113
			25.18	98
			25.24	91
			25.3	100
			25.36	93
			25.42	116
			25.48	93
			25.54	80
			25.6	115
			25.66	96
			25.72	101
			25.78	104
			25.84	101
			25.9	94
			25.96	96
			26.02	110
			26.08	110
			26.14	85
			26.2	105
			26.26	95
			26.32	90
			26.38	89
			26.44	87
			26.5	97
			26.56	100
			26.62	90
			26.68	124
			26.74	92
			26.8	100
			26.86	93
			26.92	93
			26.98	101
			27.04	92
			27.1	99
			27.16	88
			27.22	101
			27.28	107
			27.34	90
			27.4	111
			27.46	103
			27.52	98
			27.58	78
			27.64	88
			27.7	105
			27.76	102
			27.82	99
			27.88	115
			27.94	119
			28	91
			28.06	93
			28.12	95
			28.18	97
			28.24	97
			28.3	88
			28.36	87
			28.42	106
			28.48	100
			28.54	88
			28.6	101
			28.66	106
			28.72	92
			28.78	102
			28.84	99
			28.9	112
			28.96	109
			29.02	109
			29.08	90
			29.14	98
			29.2	114
			29.26	93
			29.32	101
			29.38	104
			29.44	103
			29.5	103
			29.56	108
			29.62	92
			29.68	111
			29.74	99
			29.8	108
			29.86	101
			29.92	83
			29.98	90
			30.04	102
			30.1	100
			30.16	102
			30.22	96
			30.28	98
			30.34	110
			30.4	104
			30.46	95
			30.52	87
			30.58	109
			30.64	99
			30.7	99
			30.76	73
			30.82	88
			30.88	88
			30.94	100
			31	93
			31.06	116
			31.12	89
			31.18	106
			31.24	98
			31.3	100
			31.36	83
			31.42	79
			31.48	93
			31.54	81
			31.6	101
			31.66	92
			31.72	90
			31.78	72
			31.84	82
			31.9	80
			31.96	84
			32.02	87
			32.08	79
			32.14	94
			32.2	100
			32.26	88
			32.32	78
			32.38	75
			32.44	85
			32.5	85
			32.56	107
			32.62	94
			32.68	87
			32.74	91
			32.8	83
			32.86	77
			32.92	79
			32.98	78
			33.04	78
			33.1	100
			33.16	89
			33.22	83
			33.28	73
			33.34	95
			33.4	78
			33.46	72
			33.52	85
			33.58	83
			33.64	80
			33.7	72
			33.76	94
			33.82	89
			33.88	83
			33.94	98
			34	93
			34.06	95
			34.12	96
			34.18	86
			34.24	77
			34.3	99
			34.36	90
			34.42	100
			34.48	112
			34.54	95
			34.6	103
			34.66	111
			34.72	105
			34.78	114
			34.84	109
			34.9	118
			34.96	151
			35.02	131
			35.08	125
			35.14	124
			35.2	142
			35.26	114
			35.32	137
			35.38	112
			35.44	154
			35.5	137
			35.56	146
			35.62	172
			35.68	175
			35.74	238
			35.8	288
			35.86	360
			35.92	389
			35.98	385
			36.04	356
			36.1	285
			36.16	226
			36.22	168
			36.28	169
			36.34	161
			36.4	139
			36.46	126
			36.52	113
			36.58	108
			36.64	103
			36.7	103
			36.76	81
			36.82	78
			36.88	81
			36.94	66
			37	55
			37.06	73
			37.12	63
			37.18	73
			37.24	71
			37.3	70
			37.36	49
			37.42	52
			37.48	70
			37.54	74
			37.6	61
			37.66	57
			37.72	65
			37.78	65
			37.84	56
			37.9	54
			37.96	50
			38.02	58
			38.08	50
			38.14	73
			38.2	55
			38.26	53
			38.32	53
			38.38	69
			38.44	43
			38.5	56
			38.56	50
			38.62	50
			38.68	52
			38.74	77
			38.8	52
			38.86	61
			38.92	48
			38.98	63
			39.04	53
			39.1	61
			39.16	55
			39.22	54
			39.28	65
			39.34	60
			39.4	51
			39.46	54
			39.52	63
			39.58	57
			39.64	70
			39.7	54
			39.76	54
			39.82	58
			39.88	44
			39.94	59
			40	50
			40.06	60
			40.12	72
			40.18	68
			40.24	57
			40.3	68
			40.36	78
			40.42	55
			40.48	53
			40.54	67
			40.6	65
			40.66	78
			40.72	84
			40.78	91
			40.84	84
			40.9	98
			40.96	96
			41.02	101
			41.08	146
			41.14	165
			41.2	187
			41.26	227
			41.32	288
			41.38	373
			41.44	463
			41.5	592
			41.56	787
			41.62	1112
			41.68	1431
			41.74	1815
			41.8	1842
			41.86	1801
			41.92	1620
			41.98	1389
			42.04	1119
			42.1	797
			42.16	695
			42.22	456
			42.28	385
			42.34	291
			42.4	217
			42.46	182
			42.52	171
			42.58	127
			42.64	116
			42.7	112
			42.76	110
			42.82	111
			42.88	90
			42.94	90
			43	103
			43.06	83
			43.12	82
			43.18	92
			43.24	75
			43.3	84
			43.36	78
			43.42	95
			43.48	94
			43.54	88
			43.6	58
			43.66	91
			43.72	66
			43.78	67
			43.84	57
			43.9	74
			43.96	63
			44.02	64
			44.08	74
			44.14	77
			44.2	71
			44.26	55
			44.32	66
			44.38	42
			44.44	69
			44.5	64
			44.56	53
			44.62	66
			44.68	61
			44.74	46
			44.8	60
			44.86	65
			44.92	60
			44.98	45
			45.04	62
			45.1	56
			45.16	49
			45.22	57
			45.28	50
			45.34	42
			45.4	64
			45.46	54
			45.52	48
			45.58	54
			45.64	50
			45.7	53
			45.76	52
			45.82	39
			45.88	52
			45.94	57
			46	51
			46.06	61
			46.12	49
			46.18	48
			46.24	59
			46.3	54
			46.36	52
			46.42	57
			46.48	49
			46.54	51
			46.6	48
			46.66	61
			46.72	50
			46.78	45
			46.84	68
			46.9	48
			46.96	61
			47.02	57
			47.08	43
			47.14	56
			47.2	60
			47.26	55
			47.32	48
			47.38	56
			47.44	46
			47.5	42
			47.56	35
			47.62	43
			47.68	52
			47.74	53
			47.8	53
			47.86	43
			47.92	45
			47.98	51
			48.04	52
			48.1	37
			48.16	52
			48.22	49
			48.28	55
			48.34	47
			48.4	42
			48.46	47
			48.52	55
			48.58	46
			48.64	63
			48.7	48
			48.76	51
			48.82	44
			48.88	61
			48.94	47
			49	52
			49.06	68
			49.12	56
			49.18	47
			49.24	48
			49.3	39
			49.36	57
			49.42	40
			49.48	48
			49.54	46
			49.6	40
			49.66	48
			49.72	54
			49.78	46
			49.84	53
			49.9	44
			49.96	50
			50.02	43
			50.08	51
			50.14	51
			50.2	41
			50.26	46
			50.32	49
			50.38	50
			50.44	49
			50.5	51
			50.56	56
			50.62	62
			50.68	58
			50.74	47
			50.8	47
			50.86	43
			50.92	42
			50.98	47
			51.04	50
			51.1	50
			51.16	50
			51.22	56
			51.28	46
			51.34	52
			51.4	40
			51.46	35
			51.52	55
			51.58	54
			51.64	54
			51.7	46
			51.76	53
			51.82	36
			51.88	47
			51.94	58
			52	62
			52.06	43
			52.12	52
			52.18	62
			52.24	52
			52.3	52
			52.36	58
			52.42	51
			52.48	54
			52.54	41
			52.6	55
			52.66	54
			52.72	38
			52.78	53
			52.84	55
			52.9	54
			52.96	49
			53.02	41
			53.08	62
			53.14	56
			53.2	53
			53.26	48
			53.32	44
			53.38	54
			53.44	49
			53.5	45
			53.56	58
			53.62	45
			53.68	50
			53.74	37
			53.8	63
			53.86	54
			53.92	57
			53.98	43
			54.04	53
			54.1	57
			54.16	58
			54.22	52
			54.28	45
			54.34	46
			54.4	55
			54.46	52
			54.52	64
			54.58	39
			54.64	53
			54.7	47
			54.76	50
			54.82	62
			54.88	56
			54.94	52
			55	44
			55.06	52
			55.12	53
			55.18	61
			55.24	66
			55.3	59
			55.36	54
			55.42	62
			55.48	67
			55.54	49
			55.6	56
			55.66	60
			55.72	55
			55.78	46
			55.84	55
			55.9	72
			55.96	57
			56.02	55
			56.08	52
			56.14	57
			56.2	49
			56.26	53
			56.32	60
			56.38	58
			56.44	70
			56.5	54
			56.56	49
			56.62	69
			56.68	48
			56.74	64
			56.8	58
			56.86	71
			56.92	63
			56.98	65
			57.04	52
			57.1	58
			57.16	43
			57.22	53
			57.28	53
			57.34	58
			57.4	63
			57.46	58
			57.52	68
			57.58	46
			57.64	75
			57.7	58
			57.76	67
			57.82	64
			57.88	53
			57.94	64
			58	50
			58.06	57
			58.12	40
			58.18	52
			58.24	51
			58.3	60
			58.36	54
			58.42	64
			58.48	54
			58.54	61
			58.6	39
			58.66	54
			58.72	55
			58.78	51
			58.84	55
			58.9	47
			58.96	59
			59.02	52
			59.08	50
			59.14	54
			59.2	56
			59.26	58
			59.32	63
			59.38	64
			59.44	54
			59.5	58
			59.56	66
			59.62	53
			59.68	54
			59.74	75
			59.8	86
			59.86	60
			59.92	64
			59.98	77
			60.04	83
			60.1	87
			60.16	86
			60.22	98
			60.28	107
			60.34	135
			60.4	150
			60.46	158
			60.52	195
			60.58	200
			60.64	201
			60.7	197
			60.76	175
			60.82	143
			60.88	151
			60.94	133
			61	128
			61.06	115
			61.12	109
			61.18	113
			61.24	107
			61.3	92
			61.36	89
			61.42	81
			61.48	77
			61.54	90
			61.6	71
			61.66	75
			61.72	74
			61.78	79
			61.84	82
			61.9	60
			61.96	64
			62.02	76
			62.08	80
			62.14	68
			62.2	65
			62.26	75
			62.32	84
			62.38	62
			62.44	73
			62.5	70
			62.56	71
			62.62	59
			62.68	69
			62.74	60
			62.8	78
			62.86	60
			62.92	68
			62.98	50
			63.04	67
			63.1	49
			63.16	60
			63.22	63
			63.28	42
			63.34	53
			63.4	55
			63.46	54
			63.52	64
			63.58	50
			63.64	40
			63.7	67
			63.76	53
			63.82	56
			63.88	49
			63.94	46
			64	52
			64.06	51
			64.12	46
			64.18	52
			64.24	60
			64.3	51
			64.36	59
			64.42	50
			64.48	42
			64.54	63
			64.6	37
			64.66	54
			64.72	47
			64.78	53
			64.84	52
			64.9	58
			64.96	53
			65.02	57
			65.08	59
			65.14	50
			65.2	56
			65.26	37
			65.32	53
			65.38	57
			65.44	39
			65.5	36
			65.56	54
			65.62	44
			65.68	46
			65.74	57
			65.8	51
			65.86	40
			65.92	62
			65.98	53
			66.04	44
			66.1	53
			66.16	62
			66.22	51
			66.28	61
			66.34	51
			66.4	43
			66.46	57
			66.52	49
			66.58	40
			66.64	46
			66.7	41
			66.76	45
			66.82	43
			66.88	45
			66.94	42
			67	55
			67.06	53
			67.12	55
			67.18	54
			67.24	46
			67.3	44
			67.36	54
			67.42	43
			67.48	58
			67.54	54
			67.6	52
			67.66	62
			67.72	40
			67.78	53
			67.84	51
			67.9	55
			67.96	41
			68.02	49
			68.08	39
			68.14	42
			68.2	61
			68.26	46
			68.32	52
			68.38	45
			68.44	47
			68.5	41
			68.56	44
			68.62	56
			68.68	51
			68.74	52
			68.8	43
			68.86	29
			68.92	51
			68.98	48
			69.04	53
			69.1	38
			69.16	45
			69.22	43
			69.28	54
			69.34	51
			69.4	48
			69.46	38
			69.52	46
			69.58	42
			69.64	42
			69.7	49
			69.76	53
			69.82	27
			69.88	44
			69.94	56
			70	51
			70.06	38
			70.12	37
			70.18	48
			70.24	43
			70.3	40
			70.36	38
			70.42	38
			70.48	48
			70.54	39
			70.6	57
			70.66	50
			70.72	46
			70.78	39
			70.84	56
			70.9	49
			70.96	40
			71.02	50
			71.08	44
			71.14	44
			71.2	46
			71.26	44
			71.32	50
			71.38	46
			71.44	43
			71.5	50
			71.56	60
			71.62	47
			71.68	47
			71.74	48
			71.8	58
			71.86	69
			71.92	62
			71.98	61
			72.04	54
			72.1	68
			72.16	63
			72.22	76
			72.28	83
			72.34	77
			72.4	93
			72.46	81
			72.52	77
			72.58	79
			72.64	76
			72.7	93
			72.76	85
			72.82	77
			72.88	86
			72.94	73
			73	67
			73.06	65
			73.12	81
			73.18	68
			73.24	61
			73.3	58
			73.36	47
			73.42	49
			73.48	42
			73.54	54
			73.6	37
			73.66	46
			73.72	44
			73.78	55
			73.84	44
			73.9	43
			73.96	55
			74.02	49
			74.08	41
			74.14	59
			74.2	53
			74.26	55
			74.32	42
			74.38	36
			74.44	40
			74.5	45
			74.56	39
			74.62	39
			74.68	49
			74.74	51
			74.8	49
			74.86	42
			74.92	44
			74.98	46
			75.04	46
			75.1	40
			75.16	45
			75.22	61
			75.28	31
			75.34	42
			75.4	44
			75.46	55
			75.52	51
			75.58	37
			75.64	47
			75.7	44
			75.76	49
			75.82	55
			75.88	62
			75.94	55
			76	60
			76.06	62
			76.12	54
			76.18	55
			76.24	60
			76.3	49
			76.36	59
			76.42	66
			76.48	50
			76.54	62
			76.6	47
			76.66	54
			76.72	68
			76.78	47
			76.84	47
			76.9	57
			76.96	48
			77.02	44
			77.08	48
			77.14	33
			77.2	35
			77.26	41
			77.32	42
			77.38	58
			77.44	36
			77.5	41
			77.56	37
			77.62	49
			77.68	37
			77.74	45
			77.8	39
			77.86	42
			77.92	45
			77.98	52
			78.04	50
			78.1	26
			78.16	37
			78.22	32
			78.28	44
			78.34	39
			78.4	40
			78.46	30
			78.52	44
			78.58	26
			78.64	39
			78.7	44
			78.76	42
			78.82	31
			78.88	23
			78.94	39
			79	42
			79.06	40
			79.12	39
			79.18	33
			79.24	49
			79.3	38
			79.36	29
			79.42	38
			79.48	32
			79.54	26
			79.6	46
			79.66	36
			79.72	45
			79.78	38
			79.84	38
			79.9	33
			79.96	37
			80.02	31
			80.08	34
			80.14	30
			80.2	35
			80.26	35
			80.32	30
			80.38	31
			80.44	45
			80.5	39
			80.56	37
			80.62	31
			80.68	35
			80.74	30
			80.8	41
			80.86	43
			80.92	37
			80.98	36
			81.04	32
			81.1	42
			81.16	31
			81.22	39
			81.28	35
			81.34	34
			81.4	45
			81.46	41
			81.52	45
			81.58	41
			81.64	42
			81.7	33
			81.76	38
			81.82	41
			81.88	43
			81.94	40
			82	25
			82.06	26
			82.12	41
			82.18	38
			82.24	34
			82.3	29
			82.36	42
			82.42	34
			82.48	25
			82.54	32
			82.6	26
			82.66	49
			82.72	37
			82.78	31
			82.84	30
			82.9	29
			82.96	28
			83.02	33
			83.08	32
			83.14	51
			83.2	41
			83.26	30
			83.32	47
			83.38	26
			83.44	33
			83.5	39
			83.56	34
			83.62	27
			83.68	33
			83.74	27
			83.8	22
			83.86	31
			83.92	38
			83.98	34
			84.04	38
			84.1	40
			84.16	25
			84.22	43
			84.28	37
			84.34	35
			84.4	31
			84.46	29
			84.52	30
			84.58	39
			84.64	28
			84.7	32
			84.76	33
			84.82	34
			84.88	48
			84.94	30
			85	30
			85.06	46
			85.12	30
			85.18	30
			85.24	35
			85.3	32
			85.36	37
			85.42	32
			85.48	31
			85.54	39
			85.6	27
			85.66	31
			85.72	30
			85.78	32
			85.84	33
			85.9	24
			85.96	32
			86.02	24
			86.08	27
			86.14	29
			86.2	42
			86.26	28
			86.32	30
			86.38	30
			86.44	31
			86.5	35
			86.56	30
			86.62	26
			86.68	30
			86.74	29
			86.8	34
			86.86	42
			86.92	35
			86.98	23
			87.04	34
			87.1	28
			87.16	26
			87.22	28
			87.28	29
			87.34	39
			87.4	25
			87.46	27
			87.52	35
			87.58	31
			87.64	42
			87.7	29
			87.76	30
			87.82	34
			87.88	28
			87.94	38
			88	32
			88.06	37
			88.12	33
			88.18	33
			88.24	20
			88.3	50
			88.36	32
			88.42	31
			88.48	23
			88.54	29
			88.6	31
			88.66	26
			88.72	41
			88.78	38
			88.84	25
			88.9	31
			88.96	40
			89.02	23
			89.08	32
			89.14	40
			89.2	29
			89.26	31
			89.32	25
			89.38	34
			89.44	41
			89.5	20
			89.56	33
			89.62	29
			89.68	36
			89.74	34
			89.8	29
			89.86	39
			89.92	45
			89.98	33

## Sheet: Figure 2f
		Figure 2f	B.E.	Fe 2p:CPS
			749.8	20370
			749.7	20542
			749.6	20268
			749.5	20054
			749.4	20184
			749.3	20034
			749.2	20290
			749.1	20246
			749	20442
			748.9	20634
			748.8	20420
			748.7	20184
			748.6	20184
			748.5	20580
			748.4	20506
			748.3	20480
			748.2	20162
			748.1	20422
			748	20620
			747.9	20500
			747.8	20426
			747.7	20448
			747.6	20212
			747.5	20306
			747.4	20374
			747.3	20348
			747.2	20120
			747.1	20410
			747	20168
			746.9	20320
			746.8	20290
			746.7	20398
			746.6	20440
			746.5	20154
			746.4	20142
			746.3	20104
			746.2	20242
			746.1	20170
			746	20292
			745.9	20420
			745.8	20654
			745.7	20654
			745.6	20646
			745.5	20174
			745.4	20098
			745.3	20440
			745.2	20600
			745.1	20388
			745	20380
			744.9	20188
			744.8	20604
			744.7	20362
			744.6	20344
			744.5	20694
			744.4	20690
			744.3	20564
			744.2	20686
			744.1	20610
			744	20720
			743.9	21004
			743.8	20918
			743.7	20880
			743.6	21166
			743.5	20958
			743.4	20786
			743.3	20942
			743.2	21018
			743.1	21044
			743	20918
			742.9	20870
			742.8	20688
			742.7	21046
			742.6	20772
			742.5	21142
			742.4	20666
			742.3	20820
			742.2	21260
			742.1	21028
			742	20750
			741.9	20602
			741.8	20712
			741.7	20694
			741.6	20960
			741.5	20514
			741.4	20792
			741.3	20700
			741.2	20652
			741.1	20570
			741	20616
			740.9	20652
			740.8	20290
			740.7	20202
			740.6	20566
			740.5	20242
			740.4	20374
			740.3	20442
			740.2	20378
			740.1	20092
			740	20302
			739.9	20372
			739.8	20078
			739.7	20258
			739.6	20128
			739.5	19918
			739.4	20158
			739.3	20412
			739.2	20096
			739.1	20100
			739	19976
			738.9	20004
			738.8	20022
			738.7	20056
			738.6	19870
			738.5	19898
			738.4	19752
			738.3	19720
			738.2	19860
			738.1	19988
			738	19816
			737.9	19768
			737.8	19892
			737.7	20324
			737.6	19986
			737.5	20180
			737.4	19790
			737.3	20104
			737.2	19874
			737.1	20302
			737	20376
			736.9	19990
			736.8	20070
			736.7	19656
			736.6	20012
			736.5	19966
			736.4	20218
			736.3	19882
			736.2	20388
			736.1	20176
			736	20032
			735.9	20366
			735.8	20152
			735.7	20278
			735.6	20216
			735.5	20244
			735.4	20354
			735.3	20236
			735.2	20120
			735.1	20198
			735	20414
			734.9	20350
			734.8	20356
			734.7	20354
			734.6	20560
			734.5	20316
			734.4	20422
			734.3	20650
			734.2	20734
			734.1	20446
			734	20454
			733.9	20630
			733.8	20958
			733.7	20736
			733.6	20596
			733.5	20440
			733.4	20512
			733.3	20942
			733.2	20626
			733.1	20864
			733	20612
			732.9	20592
			732.8	20898
			732.7	20782
			732.6	20544
			732.5	20604
			732.4	20590
			732.3	20578
			732.2	20530
			732.1	20502
			732	20346
			731.9	20396
			731.8	20354
			731.7	20572
			731.6	20474
			731.5	20256
			731.4	20212
			731.3	20228
			731.2	20428
			731.1	20338
			731	20758
			730.9	20586
			730.8	20484
			730.7	20464
			730.6	20520
			730.5	20374
			730.4	20506
			730.3	20572
			730.2	20492
			730.1	20666
			730	20624
			729.9	20280
			729.8	20298
			729.7	20518
			729.6	20696
			729.5	20482
			729.4	20814
			729.3	21000
			729.2	20758
			729.1	20662
			729	20636
			728.9	20870
			728.8	21048
			728.7	21222
			728.6	20566
			728.5	20722
			728.4	21188
			728.3	21082
			728.2	20902
			728.1	20812
			728	21070
			727.9	21110
			727.8	21298
			727.7	21386
			727.6	21448
			727.5	21536
			727.4	21166
			727.3	21292
			727.2	21592
			727.1	21626
			727	21732
			726.9	21842
			726.8	22126
			726.7	22146
			726.6	22104
			726.5	22226
			726.4	22050
			726.3	22600
			726.2	22662
			726.1	22622
			726	22720
			725.9	22464
			725.8	22846
			725.7	23202
			725.6	23252
			725.5	23574
			725.4	23438
			725.3	23378
			725.2	23066
			725.1	23526
			725	23538
			724.9	23674
			724.8	23744
			724.7	23696
			724.6	23760
			724.5	23836
			724.4	23648
			724.3	23596
			724.2	23408
			724.1	23004
			724	23112
			723.9	23122
			723.8	23014
			723.7	22892
			723.6	22608
			723.5	22164
			723.4	22132
			723.3	21704
			723.2	21152
			723.1	21162
			723	20932
			722.9	20318
			722.8	20314
			722.7	19636
			722.6	19726
			722.5	19694
			722.4	19120
			722.3	18790
			722.2	18776
			722.1	18632
			722	18534
			721.9	18598
			721.8	18312
			721.7	17926
			721.6	18024
			721.5	17800
			721.4	17762
			721.3	17614
			721.2	17962
			721.1	17836
			721	17732
			720.9	17876
			720.8	17730
			720.7	17764
			720.6	17796
			720.5	17588
			720.4	17756
			720.3	18014
			720.2	17660
			720.1	17468
			720	17970
			719.9	18042
			719.8	17798
			719.7	17722
			719.6	17594
			719.5	17782
			719.4	17908
			719.3	17924
			719.2	17876
			719.1	17778
			719	17818
			718.9	17658
			718.8	17744
			718.7	17680
			718.6	17716
			718.5	18048
			718.4	18190
			718.3	17540
			718.2	17360
			718.1	17604
			718	17656
			717.9	17496
			717.8	17520
			717.7	17518
			717.6	17488
			717.5	17334
			717.4	17194
			717.3	16924
			717.2	17186
			717.1	17282
			717	17140
			716.9	16924
			716.8	17150
			716.7	17002
			716.6	17238
			716.5	17030
			716.4	17044
			716.3	17142
			716.2	17250
			716.1	17282
			716	17510
			715.9	17052
			715.8	17514
			715.7	17404
			715.6	17166
			715.5	17428
			715.4	17526
			715.3	17874
			715.2	17754
			715.1	17770
			715	17776
			714.9	17950
			714.8	17914
			714.7	18326
			714.6	18228
			714.5	18226
			714.4	18262
			714.3	18580
			714.2	18804
			714.1	18712
			714	19026
			713.9	19186
			713.8	19144
			713.7	19464
			713.6	19748
			713.5	19786
			713.4	19918
			713.3	20340
			713.2	20408
			713.1	20464
			713	20728
			712.9	21074
			712.8	21314
			712.7	21596
			712.6	21698
			712.5	22160
			712.4	22556
			712.3	22582
			712.2	23252
			712.1	23562
			712	23436
			711.9	23716
			711.8	24222
			711.7	24520
			711.6	24750
			711.5	25196
			711.4	25158
			711.3	25204
			711.2	25242
			711.1	25826
			711	25638
			710.9	25796
			710.8	25594
			710.7	25516
			710.6	25514
			710.5	25378
			710.4	24994
			710.3	24348
			710.2	23636
			710.1	23030
			710	22252
			709.9	21280
			709.8	20276
			709.7	18924
			709.6	18074
			709.5	17116
			709.4	16318
			709.3	15560
			709.2	14926
			709.1	14458
			709	13802
			708.9	13506
			708.8	13010
			708.7	12816
			708.6	12652
			708.5	12094
			708.4	11934
			708.3	11688
			708.2	11178
			708.1	11210
			708	11032
			707.9	10754
			707.8	10540
			707.7	10428
			707.6	10286
			707.5	10444
			707.4	10442
			707.3	10214
			707.2	10008
			707.1	10006
			707	10062
			706.9	9868
			706.8	9946
			706.7	9934
			706.6	10008
			706.5	9804
			706.4	9986
			706.3	9824
			706.2	9638
			706.1	9476
			706	9496
			705.9	9602
			705.8	9552
			705.7	9560
			705.6	9632
			705.5	9678
			705.4	9354
			705.3	9266
			705.2	9368
			705.1	9452
			705	9600
			704.9	9700
			704.8	9664
			704.7	9684
			704.6	9594
			704.5	9514
			704.4	9478
			704.3	9462
			704.2	9574
			704.1	9472
			704	9344
			703.9	9312
			703.8	9360
			703.7	9566
			703.6	9552
			703.5	9590
			703.4	9288
			703.3	9300
			703.2	9360
			703.1	9304
			703	9370
			702.9	9652
			702.8	9386
			702.7	9224
			702.6	9468
			702.5	9420
			702.4	9458
			702.3	9386
			702.2	9334
			702.1	9410
			702	9334
			701.9	9458
			701.8	9538
			701.7	9536
			701.6	9458
			701.5	9332
			701.4	9508
			701.3	9284
			701.2	9246
			701.1	9396
			701	9454
			700.9	9458
			700.8	9200
			700.7	9216
			700.6	9332
			700.5	9578
			700.4	9304
			700.3	9352
			700.2	9342
			700.1	9226
			700	9202
			699.9	9366
			699.8	9298

## Sheet: Figure 3a
			Figure 3a	pH=5.4			pH=6.5			pH=7.4
				Time (s)	-ln[DPBF]t/[DPBF]0		Time (s)	-ln[DPBF]t/[DPBF]0		Time (s)	-ln[DPBF]t/[DPBF]0
				0	0		0	0		0	0
				120	0.309		120	0.1259		120	0.017
				240	0.56		240	0.3187		240	0.036
				480	0.804		480	0.4678		480	0.053
				960	1.609		960	0.6112		960	0.075
				1920	2.539		1920	0.7636		1920	0.09

## Sheet: Figure 3b
			Figure 3b	TA+Laser				ICG@PPP+TA+Laser				Fe/FeO+TA+Laser				ICG@Fe/FeO-PPP+TA+Laser
				Time (min)	F/F0	Std.deviation		Time (min)	F/F0	Std.deviation		Time (min)	F/F0	Std.deviation		Time (min)	F/F0	Std.deviation
				0	1	0.12		0	1	0.1		0	1	0.05		0	1	0.09
				5	1.111	0.15		5	1.12405	0.07		5	1.95	0.13		5	2.5099	0.14
				10	1.15	0.08		10	1.19891	0.09		10	2.77305	0.16		10	3.59672	0.21
				15	1.2	0.03		15	1.19582	0.28		15	3.60181	0.31		15	4.68949	0.23
				20	1.25	0.21		20	1.27632	0.02		20	4.3133	0.24		20	6.0135	0.18
				25	1.3	0.14		25	1.28911	0.11		25	4.96779	0.17		25	7.07834	0.2
				30	1.35	0.03		30	1.31506	0.18		30	5.71296	0.13		30	8.42908	0.1

## Sheet: Figure 4a
	Figure 4a	DOX-ICG@PPP (pH=7.4)				DOX-ICG@PPP (pH=6.5)				DOX-ICG@PPP (pH=5.4)				DOX-ICG@Fe/FeO-PPP (pH=7.4)				DOX-ICG@Fe/FeO-PPP (pH=6.5)				DOX-ICG@Fe/FeO-PPP (pH=5.4)					DOX-ICG@PPP (pH=7.4)
		Time (hour)	Cumulative release of DOX (%)	Std.deviation		Time (hour)	Cumulative release of DOX (%)	Std.deviation		Time (hour)	Cumulative release of DOX (%)	Std.deviation		Time (hour)	Cumulative release of DOX (%)	Std.deviation		Time (hour)	Cumulative release of DOX (%)	Std.deviation		Time (hour)	Cumulative release of DOX (%)	Std.deviation			0 hour		0.5 hour		1 hour		2 hour		3 hour		4 hour		5 hour		10 hour		20 hour		40 hour		80 hour
		0	1.80532	2.4		0	2.00532	4.2		0	2.18657	4.2		0	2.20656	3.6		0	2.80656	2.1		0	3.25268	0.042			Wavelength (nm)	absorbance	Wavelength (nm)	absorbance	Wavelength (nm)	absorbance	Wavelength (nm)	absorbance	Wavelength (nm)	absorbance	Wavelength (nm)	absorbance	Wavelength (nm)	absorbance	Wavelength (nm)	absorbance	Wavelength (nm)	absorbance	Wavelength (nm)	absorbance	Wavelength (nm)	absorbance
		0.5	3.07385	1.8		0.5	3.06385	2.4		0.5	3.0525	2.4		0.5	6.62535	1.2		0.5	7.12535	1.2		0.5	7.97588	0.102			200	0.04416	200	0.12553	200	0.17705	200	0.24125	200	0.50295	200	0.71558	200	1.05905	200	1.36573	200	1.60698	200	1.83596	200	1.95045
		1	4.32701	3.6		1	4.30701	3.6		1	4.2735	3.6		1	7.2134	2.4		1	10.2134	2.4		1	13.1326	0.144			201	0.03988	201	0.11338	201	0.15991	201	0.21789	201	0.45424	201	0.64627	201	0.95649	201	1.23346	201	1.45135	201	1.65816	201	1.76156
		2	5.92001	1.2		2	6.92001	3		2	7.93651	3		2	11.6881	1.8		2	17.6881	1.8		2	24.7201	0.3			202	0.04155	202	0.1181	202	0.16658	202	0.22697	202	0.47318	202	0.67322	202	0.99637	202	1.2849	202	1.51187	202	1.7273	202	1.83502
		3	12.2871	3.6		3	13.2871	2.4		3	14.4326	2.4		3	17.9943	3		3	24.9943	3		3	33.6653	0.378			203	0.03988	203	0.11338	203	0.15991	203	0.21789	203	0.45424	203	0.64627	203	0.95649	203	1.23346	203	1.45135	203	1.65816	203	1.76156
		4	17.4669	3		4	17.9669	3		4	18.8838	1.8		4	23.5555	4.2		4	32.5555	3.6		4	42.163	0.456			204	0.03988	204	0.11338	204	0.15991	204	0.21789	204	0.45424	204	0.64627	204	0.95649	204	1.23346	204	1.45135	204	1.65816	204	1.76156
		5	25.883	1.8		5	26.183	1.8		5	26.4729	3		5	31.531	2.4		5	40.531	1.2		5	52.3693	1.284			205	0.04416	205	0.12553	205	0.17705	205	0.24125	205	0.50295	205	0.71558	205	1.05905	205	1.36573	205	1.60698	205	1.83596	205	1.95045
		10	33.4452	3		10	34.8452	3.6		10	36.0138	4.2		10	39.9738	3		10	50.9738	2.4		10	64.3775	1.752			206	0.03865	206	0.10988	206	0.15497	206	0.21116	206	0.44022	206	0.62632	206	0.92696	206	1.19539	206	1.40655	206	1.60697	206	1.70718
		20	39.3242	4.2		20	41.3242	1.2		20	42.6371	3		20	47.198	4.2		20	55.198	1.8		20	70.8693	3			207	0.03798	207	0.10797	207	0.15229	207	0.2075	207	0.43259	207	0.61547	207	0.9109	207	1.17468	207	1.38218	207	1.57913	207	1.67761
		40	44.9186	2.4		40	45.9186	1.2		40	48.7422	4.2		40	52.4957	2.4		40	63.4957	2.4		40	76.6968	4.2			208	0.03714	208	0.10558	208	0.14891	208	0.2029	208	0.423	208	0.60182	208	0.8907	208	1.14863	208	1.35153	208	1.54411	208	1.6404
		80	47.7158	3.6		80	48.7158	3.6		80	49.9631	2.4		80	55.3854	3		80	67.3854	1		80	79.0278	2.4			209	0.0356	209	0.10119	209	0.14272	209	0.19446	209	0.40541	209	0.5768	209	0.85366	209	1.10086	209	1.29533	209	1.4799	209	1.57219
																											210	0.03459	210	0.09833	210	0.13869	210	0.18898	210	0.39397	210	0.56052	210	0.82958	210	1.0698	210	1.25878	210	1.43815	210	1.52783
																											211	0.03403	211	0.09674	211	0.13644	211	0.18591	211	0.38757	211	0.55142	211	0.81611	211	1.05243	211	1.23834	211	1.4148	211	1.50303
																											212	0.03285	212	0.09339	212	0.13172	212	0.17948	212	0.37417	212	0.53235	212	0.78788	212	1.01603	212	1.19551	212	1.36586	212	1.45103
																											213	0.03167	213	0.09001	213	0.12696	213	0.17299	213	0.36064	213	0.5131	213	0.75939	213	0.97929	213	1.15228	213	1.31647	213	1.39856
																											214	0.0308	214	0.08756	214	0.12349	214	0.16827	214	0.3508	214	0.4991	214	0.73867	214	0.95257	214	1.12084	214	1.28055	214	1.3604
																											215	0.02978	215	0.08464	215	0.11938	215	0.16266	215	0.33911	215	0.48247	215	0.71406	215	0.92084	215	1.0835	215	1.23789	215	1.31509
																											216	0.02927	216	0.0832	216	0.11734	216	0.15989	216	0.33333	216	0.47425	216	0.70189	216	0.90514	216	1.06503	216	1.21679	216	1.29267
																											217	0.02885	217	0.082	217	0.11565	217	0.15759	217	0.32853	217	0.46743	217	0.69179	217	0.89211	217	1.0497	217	1.19928	217	1.27407
																											218	0.02863	218	0.08139	218	0.11479	218	0.15641	218	0.32607	218	0.46392	218	0.68661	218	0.88543	218	1.04184	218	1.1903	218	1.26453
																											219	0.02867	219	0.08151	219	0.11496	219	0.15665	219	0.32657	219	0.46463	219	0.68765	219	0.88677	219	1.04342	219	1.1921	219	1.26644
																											220	0.02838	220	0.08068	220	0.11379	220	0.15505	220	0.32324	220	0.4599	220	0.68065	220	0.87775	220	1.0328	220	1.17997	220	1.25356
																											221	0.02838	221	0.08068	221	0.11379	221	0.15505	221	0.32324	221	0.4599	221	0.68065	221	0.87775	221	1.0328	221	1.17997	221	1.25356
																											222	0.02823	222	0.08025	222	0.11319	222	0.15423	222	0.32152	222	0.45745	222	0.67703	222	0.87308	222	1.0273	222	1.17369	222	1.24688
																											223	0.02831	223	0.08046	223	0.11349	223	0.15464	223	0.32238	223	0.45867	223	0.67884	223	0.87541	223	1.03005	223	1.17683	223	1.25022
																											224	0.02859	224	0.08126	224	0.11462	224	0.15617	224	0.32558	224	0.46323	224	0.68557	224	0.8841	224	1.04027	224	1.1885	224	1.26262
																											225	0.02885	225	0.082	225	0.11565	225	0.15759	225	0.32853	225	0.46743	225	0.69179	225	0.89211	225	1.0497	225	1.19928	225	1.27407
																											226	0.02931	226	0.08332	226	0.11752	226	0.16013	226	0.33382	226	0.47495	226	0.70293	226	0.90648	226	1.0666	226	1.21859	226	1.29458
																											227	0.02921	227	0.08304	227	0.11713	227	0.15959	227	0.33271	227	0.47337	227	0.7006	227	0.90347	227	1.06307	227	1.21455	227	1.29028
																											228	0.02941	228	0.0836	228	0.11791	228	0.16066	228	0.33493	228	0.47652	228	0.70526	228	0.90948	228	1.07014	228	1.22263	228	1.29887
																											229	0.02967	229	0.08433	229	0.11895	229	0.16207	229	0.33788	229	0.48072	229	0.71147	229	0.9175	229	1.07957	229	1.2334	229	1.31032
																											230	0.02972	230	0.08449	230	0.11916	230	0.16237	230	0.3385	230	0.4816	230	0.71277	230	0.91917	230	1.08154	230	1.23565	230	1.3127
																											231	0.02952	231	0.0839	231	0.11834	231	0.16125	231	0.33616	231	0.47828	231	0.70785	231	0.91282	231	1.07407	231	1.22712	231	1.30364
																											232	0.02921	232	0.08304	232	0.11713	232	0.15959	232	0.33271	232	0.47337	232	0.7006	232	0.90347	232	1.06307	232	1.21455	232	1.29028
																											233	0.02847	233	0.08093	233	0.11414	233	0.15552	233	0.32423	233	0.4613	233	0.68272	233	0.88042	233	1.03595	233	1.18356	233	1.25737
																											234	0.02766	234	0.07862	234	0.11089	234	0.1511	234	0.315	234	0.44817	234	0.6633	234	0.85537	234	1.00647	234	1.14989	234	1.2216
																											235	0.02622	235	0.07454	235	0.10513	235	0.14325	235	0.29864	235	0.4249	235	0.62885	235	0.81095	235	0.9542	235	1.09017	235	1.15816
																											236	0.02466	236	0.07009	236	0.09885	236	0.1347	236	0.28081	236	0.39952	236	0.5913	236	0.76252	236	0.89722	236	1.02507	236	1.08899
																											237	0.02299	237	0.06536	237	0.09219	237	0.12561	237	0.26187	237	0.37257	237	0.55141	237	0.71109	237	0.8367	237	0.95592	237	1.01553
																											238	0.02174	238	0.0618	238	0.08716	238	0.11877	238	0.2476	238	0.35227	238	0.52137	238	0.67234	238	0.79111	238	0.90384	238	0.9602
																											239	0.0203	239	0.05772	239	0.0814	239	0.11092	239	0.23124	239	0.329	239	0.48692	239	0.62792	239	0.73884	239	0.84412	239	0.89676
																											240	0.01922	240	0.05465	240	0.07707	240	0.10502	240	0.21894	240	0.3115	240	0.46102	240	0.59452	240	0.69954	240	0.79922	240	0.84906
																											241	0.01833	241	0.0521	241	0.07348	241	0.10012	241	0.20873	241	0.29697	241	0.43952	241	0.5668	241	0.66692	241	0.76195	241	0.80947
																											242	0.01767	242	0.05023	242	0.07084	242	0.09652	242	0.20123	242	0.2863	242	0.42372	242	0.54642	242	0.64295	242	0.73456	242	0.78037
																											243	0.01719	243	0.04887	243	0.06893	243	0.09393	243	0.19582	243	0.2786	243	0.41233	243	0.53173	243	0.62566	243	0.71481	243	0.75938
																											244	0.01691	244	0.04808	244	0.06781	244	0.09239	244	0.19262	244	0.27405	244	0.40559	244	0.52304	244	0.61544	244	0.70313	244	0.74698
																											245	0.01671	245	0.04749	245	0.06699	245	0.09127	245	0.19028	245	0.27072	245	0.40067	245	0.5167	245	0.60797	245	0.6946	245	0.73792
																											246	0.0167	246	0.04746	246	0.06694	246	0.09121	246	0.19016	246	0.27055	246	0.40041	246	0.51636	246	0.60758	246	0.69415	246	0.73744
																											247	0.01669	247	0.04743	247	0.0669	247	0.09115	247	0.19003	247	0.27037	247	0.40015	247	0.51603	247	0.60718	247	0.69371	247	0.73696
																											248	0.01675	248	0.04762	248	0.06716	248	0.09151	248	0.19077	248	0.27143	248	0.40171	248	0.51803	248	0.60954	248	0.6964	248	0.73983
																											249	0.01688	249	0.04798	249	0.06768	249	0.09222	249	0.19225	249	0.27353	249	0.40482	249	0.52204	249	0.61426	249	0.70179	249	0.74555
																											250	0.017	250	0.04832	250	0.06815	250	0.09287	250	0.1936	250	0.27545	250	0.40767	250	0.52572	250	0.61858	250	0.70673	250	0.7508
																											251	0.01711	251	0.04863	251	0.06859	251	0.09346	251	0.19483	251	0.2772	251	0.41026	251	0.52906	251	0.62251	251	0.71122	251	0.75557
																											252	0.0172	252	0.04891	252	0.06898	252	0.09399	252	0.19594	252	0.27878	252	0.41259	252	0.53206	252	0.62605	252	0.71526	252	0.75986
																											253	0.01723	253	0.04897	253	0.06906	253	0.0941	253	0.19619	253	0.27912	253	0.41311	253	0.53273	253	0.62684	253	0.71615	253	0.76081
																											254	0.01713	254	0.04869	254	0.06867	254	0.09357	254	0.19508	254	0.27755	254	0.41077	254	0.52972	254	0.6233	254	0.71211	254	0.75652
																											255	0.01697	255	0.04823	255	0.06802	255	0.09269	255	0.19323	255	0.27493	255	0.40689	255	0.52471	255	0.6174	255	0.70538	255	0.74937
																											256	0.01672	256	0.04752	256	0.06703	256	0.09133	256	0.1904	256	0.2709	256	0.40093	256	0.51703	256	0.60836	256	0.69505	256	0.7384
																											257	0.0163	257	0.04633	257	0.06534	257	0.08903	257	0.18561	257	0.26407	257	0.39083	257	0.50401	257	0.59304	257	0.67754	257	0.71979
																											258	0.0158	258	0.04491	258	0.06335	258	0.08632	258	0.17995	258	0.25603	258	0.37892	258	0.48864	258	0.57496	258	0.65689	258	0.69785
																											259	0.01529	259	0.04347	259	0.06131	259	0.08354	259	0.17417	259	0.2478	259	0.36674	259	0.47294	259	0.55649	259	0.63578	259	0.67543
																											260	0.01483	260	0.04215	260	0.05945	260	0.08101	260	0.16888	260	0.24027	260	0.35561	260	0.45858	260	0.53959	260	0.61648	260	0.65492
																											261	0.01441	261	0.04095	261	0.05776	261	0.07871	261	0.16408	261	0.23345	261	0.34551	261	0.44556	261	0.52426	261	0.59897	261	0.63632
																											262	0.0141	262	0.04009	262	0.05655	262	0.07705	262	0.16064	262	0.22855	262	0.33825	262	0.4362	262	0.51326	262	0.58639	262	0.62296
																											263	0.01382	263	0.0393	263	0.05542	263	0.07552	263	0.15744	263	0.224	263	0.33152	263	0.42752	263	0.50304	263	0.57472	263	0.61056
																											264	0.01365	264	0.0388	264	0.05473	264	0.07458	264	0.15547	264	0.2212	264	0.32738	264	0.42218	264	0.49675	264	0.56754	264	0.60293
																											265	0.01354	265	0.0385	265	0.0543	265	0.07399	265	0.15424	265	0.21945	265	0.32479	265	0.41884	265	0.49282	265	0.56305	265	0.59816
																											266	0.01348	266	0.03831	266	0.05404	266	0.07363	266	0.1535	266	0.2184	266	0.32323	266	0.41683	266	0.49046	266	0.56035	266	0.5953
																											267	0.01351	267	0.03841	267	0.05417	267	0.07381	267	0.15387	267	0.21892	267	0.32401	267	0.41783	267	0.49164	267	0.5617	267	0.59673
																											268	0.01355	268	0.03853	268	0.05434	268	0.07404	268	0.15436	268	0.21962	268	0.32504	268	0.41917	268	0.49321	268	0.56349	268	0.59863
																											269	0.01363	269	0.03874	269	0.05464	269	0.07446	269	0.15523	269	0.22085	269	0.32686	269	0.42151	269	0.49597	269	0.56664	269	0.60197
																											270	0.01372	270	0.03899	270	0.05499	270	0.07493	270	0.15621	270	0.22225	270	0.32893	270	0.42418	270	0.49911	270	0.57023	270	0.60579
																											271	0.01381	271	0.03927	271	0.05538	271	0.07546	271	0.15732	271	0.22382	271	0.33126	271	0.42719	271	0.50265	271	0.57427	271	0.61008
																											272	0.01392	272	0.03957	272	0.05581	272	0.07605	272	0.15855	272	0.22558	272	0.33385	272	0.43053	272	0.50658	272	0.57876	272	0.61485
																											273	0.01401	273	0.03982	273	0.05616	273	0.07652	273	0.15953	273	0.22698	273	0.33592	273	0.4332	273	0.50972	273	0.58235	273	0.61867
																											274	0.01408	274	0.04003	274	0.05646	274	0.07694	274	0.16039	274	0.2282	274	0.33774	274	0.43554	274	0.51247	274	0.5855	274	0.62201
																											275	0.01412	275	0.04012	275	0.05659	275	0.07711	275	0.16076	275	0.22872	275	0.33851	275	0.43654	275	0.51365	275	0.58684	275	0.62344
																											276	0.01416	276	0.04025	276	0.05677	276	0.07735	276	0.16125	276	0.22942	276	0.33955	276	0.43787	276	0.51522	276	0.58864	276	0.62535
																											277	0.01418	277	0.04031	277	0.05685	277	0.07747	277	0.1615	277	0.22977	277	0.34007	277	0.43854	277	0.51601	277	0.58954	277	0.6263
																											278	0.01418	278	0.04031	278	0.05685	278	0.07747	278	0.1615	278	0.22977	278	0.34007	278	0.43854	278	0.51601	278	0.58954	278	0.6263
																											279	0.01415	279	0.04022	279	0.05672	279	0.07729	279	0.16113	279	0.22925	279	0.33929	279	0.43754	279	0.51483	279	0.58819	279	0.62487
																											280	0.0141	280	0.04009	280	0.05655	280	0.07705	280	0.16064	280	0.22855	280	0.33825	280	0.4362	280	0.51326	280	0.58639	280	0.62296
																											281	0.01402	281	0.03985	281	0.0562	281	0.07658	281	0.15965	281	0.22715	281	0.33618	281	0.43353	281	0.51011	281	0.5828	281	0.61915
																											282	0.01395	282	0.03966	282	0.05594	282	0.07623	282	0.15892	282	0.2261	282	0.33463	282	0.43153	282	0.50776	282	0.58011	282	0.61628
																											283	0.01386	283	0.03939	283	0.05555	283	0.0757	283	0.15781	283	0.22452	283	0.3323	283	0.42852	283	0.50422	283	0.57607	283	0.61199
																											284	0.01373	284	0.03902	284	0.05503	284	0.07499	284	0.15633	284	0.22242	284	0.32919	284	0.42451	284	0.4995	284	0.57068	284	0.60627
																											285	0.01359	285	0.03862	285	0.05447	285	0.07422	285	0.15473	285	0.22015	285	0.32582	285	0.42017	285	0.49439	285	0.56484	285	0.60007
																											286	0.01341	286	0.03813	286	0.05378	286	0.07328	286	0.15277	286	0.21735	286	0.32168	286	0.41483	286	0.48811	286	0.55766	286	0.59243
																											287	0.01323	287	0.03761	287	0.05304	287	0.07228	287	0.15068	287	0.21438	287	0.31728	287	0.40915	287	0.48143	287	0.55003	287	0.58432
																											288	0.01306	288	0.03712	288	0.05235	288	0.07133	288	0.14871	288	0.21158	288	0.31313	288	0.40381	288	0.47514	288	0.54284	288	0.57669
																											289	0.01284	289	0.0365	289	0.05148	289	0.07015	289	0.14625	289	0.20808	289	0.30795	289	0.39713	289	0.46728	289	0.53386	289	0.56715
																											290	0.01263	290	0.03589	290	0.05062	290	0.06897	290	0.14379	290	0.20458	290	0.30277	290	0.39045	290	0.45942	290	0.52488	290	0.55761
																											291	0.01242	291	0.0353	291	0.04979	291	0.06785	291	0.14145	291	0.20125	291	0.29785	291	0.3841	291	0.45195	291	0.51635	291	0.54855
																											292	0.01225	292	0.03481	292	0.0491	292	0.06691	292	0.13948	292	0.19845	292	0.29371	292	0.37876	292	0.44566	292	0.50917	292	0.54092
																											293	0.01206	293	0.03429	293	0.04837	293	0.0659	293	0.13739	293	0.19547	293	0.2893	293	0.37308	293	0.43898	293	0.50153	293	0.53281
																											294	0.01193	294	0.03392	294	0.04785	294	0.06519	294	0.13592	294	0.19337	294	0.28619	294	0.36907	294	0.43427	294	0.49615	294	0.52708
																											295	0.01176	295	0.03343	295	0.04715	295	0.06425	295	0.13395	295	0.19057	295	0.28205	295	0.36373	295	0.42798	295	0.48896	295	0.51945
																											296	0.01166	296	0.03316	296	0.04676	296	0.06372	296	0.13284	296	0.189	296	0.27972	296	0.36072	296	0.42444	296	0.48492	296	0.51516
																											297	0.01151	297	0.03273	297	0.04616	297	0.06289	297	0.13112	297	0.18655	297	0.27609	297	0.35604	297	0.41894	297	0.47863	297	0.50848
																											298	0.01142	298	0.03245	298	0.04577	298	0.06236	298	0.13001	298	0.18497	298	0.27376	298	0.35304	298	0.4154	298	0.47459	298	0.50419
																											299	0.0113	299	0.03211	299	0.04529	299	0.06171	299	0.12866	299	0.18305	299	0.27091	299	0.34936	299	0.41108	299	0.46965	299	0.49894
																											300	0.01118	300	0.03177	300	0.04482	300	0.06106	300	0.12731	300	0.18112	300	0.26807	300	0.34569	300	0.40675	300	0.46471	300	0.49369
																											301	0.01106	301	0.03144	301	0.04434	301	0.06042	301	0.12595	301	0.1792	301	0.26522	301	0.34202	301	0.40243	301	0.45978	301	0.48845
																											302	0.01095	302	0.03113	302	0.04391	302	0.05983	302	0.12472	302	0.17745	302	0.26263	302	0.33868	302	0.3985	302	0.45529	302	0.48368
																											303	0.01084	303	0.03082	303	0.04347	303	0.05924	303	0.12349	303	0.1757	303	0.26004	303	0.33534	303	0.39457	303	0.4508	303	0.47891
																											304	0.01072	304	0.03049	304	0.043	304	0.05859	304	0.12214	304	0.17378	304	0.25719	304	0.33166	304	0.39025	304	0.44586	304	0.47366
																											305	0.01062	305	0.03018	305	0.04256	305	0.058	305	0.12091	305	0.17203	305	0.2546	305	0.32832	305	0.38632	305	0.44137	305	0.46889
																											306	0.01052	306	0.0299	306	0.04217	306	0.05747	306	0.1198	306	0.17045	306	0.25227	306	0.32532	306	0.38278	306	0.43733	306	0.4646
																											307	0.01043	307	0.02966	307	0.04183	307	0.05699	307	0.11882	307	0.16905	307	0.25019	307	0.32264	307	0.37964	307	0.43373	307	0.46078
																											308	0.01036	308	0.02944	308	0.04152	308	0.05658	308	0.11796	308	0.16783	308	0.24838	308	0.32031	308	0.37689	308	0.43059	308	0.45744
																											309	0.01026	309	0.02917	309	0.04113	309	0.05605	309	0.11685	309	0.16625	309	0.24605	309	0.3173	309	0.37335	309	0.42655	309	0.45315
																											310	0.01015	310	0.02886	310	0.0407	310	0.05546	310	0.11562	310	0.1645	310	0.24346	310	0.31396	310	0.36942	310	0.42206	310	0.44838
																											311	0.01005	311	0.02858	311	0.04031	311	0.05493	311	0.11451	311	0.16292	311	0.24113	311	0.31095	311	0.36588	311	0.41802	311	0.44409
																											312	0.00998	312	0.02837	312	0.04001	312	0.05452	312	0.11365	312	0.1617	312	0.23932	312	0.30862	312	0.36313	312	0.41488	312	0.44075
																											313	0.00991	313	0.02818	313	0.03975	313	0.05416	313	0.11291	313	0.16065	313	0.23776	313	0.30661	313	0.36077	313	0.41218	313	0.43789
																											314	0.00983	314	0.02794	314	0.0394	314	0.05369	314	0.11193	314	0.15925	314	0.23569	314	0.30394	314	0.35763	314	0.40859	314	0.43407
																											315	0.00973	315	0.02766	315	0.03901	315	0.05316	315	0.11082	315	0.15767	315	0.23336	315	0.30093	315	0.35409	315	0.40455	315	0.42978
																											316	0.00961	316	0.02732	316	0.03854	316	0.05251	316	0.10947	316	0.15575	316	0.23051	316	0.29726	316	0.34977	316	0.39961	316	0.42453
																											317	0.00953	317	0.02708	317	0.03819	317	0.05204	317	0.10849	317	0.15435	317	0.22844	317	0.29459	317	0.34663	317	0.39602	317	0.42071
																											318	0.00942	318	0.02677	318	0.03776	318	0.05145	318	0.10726	318	0.1526	318	0.22585	318	0.29125	318	0.3427	318	0.39153	318	0.41594
																											319	0.00931	319	0.02646	319	0.03732	319	0.05086	319	0.10603	319	0.15085	319	0.22326	319	0.28791	319	0.33877	319	0.38704	319	0.41117
																											320	0.00919	320	0.02613	320	0.03685	320	0.05021	320	0.10467	320	0.14892	320	0.22041	320	0.28423	320	0.33444	320	0.3821	320	0.40593
																											321	0.00907	321	0.02579	321	0.03637	321	0.04956	321	0.10332	321	0.147	321	0.21756	321	0.28056	321	0.33012	321	0.37716	321	0.40068
																											322	0.00893	322	0.02539	322	0.03581	322	0.04879	322	0.10172	322	0.14472	322	0.21419	322	0.27622	322	0.32501	322	0.37132	322	0.39448
																											323	0.0088	323	0.02502	323	0.03529	323	0.04809	323	0.10025	323	0.14263	323	0.21109	323	0.27221	323	0.3203	323	0.36594	323	0.38876
																											324	0.00866	324	0.02462	324	0.03473	324	0.04732	324	0.09865	324	0.14035	324	0.20772	324	0.26787	324	0.31519	324	0.3601	324	0.38255
																											325	0.00852	325	0.02422	325	0.03416	325	0.04655	325	0.09705	325	0.13808	325	0.20435	325	0.26353	325	0.31008	325	0.35426	325	0.37635
																											326	0.00838	326	0.02382	326	0.0336	326	0.04578	326	0.09545	326	0.1358	326	0.20098	326	0.25918	326	0.30497	326	0.34842	326	0.37015
																											327	0.00824	327	0.02342	327	0.03304	327	0.04502	327	0.09385	327	0.13353	327	0.19762	327	0.25484	327	0.29986	327	0.34259	327	0.36395
																											328	0.00809	328	0.02299	328	0.03243	328	0.04419	328	0.09213	328	0.13108	328	0.19399	328	0.25017	328	0.29436	328	0.3363	328	0.35727
																											329	0.00794	329	0.02256	329	0.03183	329	0.04336	329	0.0904	329	0.12862	329	0.19037	329	0.24549	329	0.28886	329	0.33002	329	0.35059
																											330	0.00781	330	0.0222	330	0.03131	330	0.04266	330	0.08893	330	0.12653	330	0.18726	330	0.24148	330	0.28414	330	0.32463	330	0.34487
																											331	0.00768	331	0.02183	331	0.03079	331	0.04195	331	0.08745	331	0.12442	331	0.18415	331	0.23747	331	0.27942	331	0.31924	331	0.33915
																											332	0.00751	332	0.02134	332	0.03009	332	0.04101	332	0.08549	332	0.12163	332	0.18001	332	0.23213	332	0.27314	332	0.31206	332	0.33152
																											333	0.00739	333	0.021	333	0.02962	333	0.04036	333	0.08413	333	0.1197	333	0.17716	333	0.22846	333	0.26881	333	0.30712	333	0.32627
																											334	0.00726	334	0.02063	334	0.0291	334	0.03965	334	0.08266	334	0.1176	334	0.17405	334	0.22445	334	0.2641	334	0.30173	334	0.32054
																											335	0.00714	335	0.02029	335	0.02862	335	0.039	335	0.0813	335	0.11568	335	0.1712	335	0.22077	335	0.25977	335	0.29679	335	0.3153
																											336	0.00701	336	0.01992	336	0.0281	336	0.03829	336	0.07983	336	0.11358	336	0.16809	336	0.21677	336	0.25506	336	0.2914	336	0.30957
																											337	0.00688	337	0.01956	337	0.02758	337	0.03758	337	0.07835	337	0.11147	337	0.16498	337	0.21276	337	0.25034	337	0.28601	337	0.30385
																											338	0.00677	338	0.01925	338	0.02715	338	0.03699	338	0.07712	338	0.10972	338	0.16239	338	0.20942	338	0.24641	338	0.28152	338	0.29908
																											339	0.00666	339	0.01894	339	0.02672	339	0.0364	339	0.07589	339	0.10797	339	0.1598	339	0.20608	339	0.24248	339	0.27703	339	0.29431
																											340	0.00654	340	0.0186	340	0.02624	340	0.03575	340	0.07454	340	0.10605	340	0.15695	340	0.2024	340	0.23816	340	0.27209	340	0.28906
																											341	0.00645	341	0.01833	341	0.02585	341	0.03522	341	0.07343	341	0.10447	341	0.15462	341	0.1994	341	0.23462	341	0.26805	341	0.28477
																											342	0.00631	342	0.01793	342	0.02529	342	0.03446	342	0.07183	342	0.1022	342	0.15126	342	0.19506	342	0.22951	342	0.26222	342	0.27857
																											343	0.00621	343	0.01765	343	0.0249	343	0.03393	343	0.07073	343	0.10063	343	0.14893	343	0.19205	343	0.22598	343	0.25818	343	0.27428
																											344	0.00612	344	0.01741	344	0.02455	344	0.03345	344	0.06974	344	0.09923	344	0.14685	344	0.18938	344	0.22283	344	0.25458	344	0.27046
																											345	0.00604	345	0.01716	345	0.0242	345	0.03298	345	0.06876	345	0.09783	345	0.14478	345	0.18671	345	0.21969	345	0.25099	345	0.26664
																											346	0.00594	346	0.01689	346	0.02381	346	0.03245	346	0.06765	346	0.09625	346	0.14245	346	0.1837	346	0.21615	346	0.24695	346	0.26235
																											347	0.00583	347	0.01658	347	0.02338	347	0.03186	347	0.06642	347	0.0945	347	0.13986	347	0.18036	347	0.21222	347	0.24246	347	0.25758
																											348	0.00576	348	0.01636	348	0.02308	348	0.03145	348	0.06556	348	0.09327	348	0.13805	348	0.17802	348	0.20947	348	0.23932	348	0.25424
																											349	0.00566	349	0.01609	349	0.02269	349	0.03092	349	0.06445	349	0.0917	349	0.13572	349	0.17502	349	0.20593	349	0.23528	349	0.24995
																											350	0.00555	350	0.01578	350	0.02226	350	0.03033	350	0.06322	350	0.08995	350	0.13313	350	0.17168	350	0.202	350	0.23079	350	0.24518
																											351	0.00548	351	0.01556	351	0.02195	351	0.02991	351	0.06236	351	0.08872	351	0.13131	351	0.16934	351	0.19925	351	0.22764	351	0.24184
																											352	0.00539	352	0.01532	352	0.02161	352	0.02944	352	0.06138	352	0.08733	352	0.12924	352	0.16667	352	0.19611	352	0.22405	352	0.23802
																											353	0.0053	353	0.01507	353	0.02126	353	0.02897	353	0.06039	353	0.08592	353	0.12717	353	0.16399	353	0.19296	353	0.22046	353	0.23421
																											354	0.00521	354	0.0148	354	0.02087	354	0.02844	354	0.05929	354	0.08435	354	0.12484	354	0.16099	354	0.18943	354	0.21642	354	0.22991
																											355	0.0051	355	0.01449	355	0.02044	355	0.02785	355	0.05806	355	0.0826	355	0.12225	355	0.15765	355	0.1855	355	0.21193	355	0.22514
																											356	0.00499	356	0.01418	356	0.02	356	0.02726	356	0.05683	356	0.08085	356	0.11966	356	0.15431	356	0.18157	356	0.20744	356	0.22037
																											357	0.00489	357	0.01391	357	0.01961	357	0.02673	357	0.05572	357	0.07928	357	0.11733	357	0.1513	357	0.17803	357	0.2034	357	0.21608
																											358	0.00478	358	0.0136	358	0.01918	358	0.02614	358	0.05449	358	0.07753	358	0.11474	358	0.14796	358	0.1741	358	0.19891	358	0.21131
																											359	0.00465	359	0.01323	359	0.01866	359	0.02543	359	0.05301	359	0.07543	359	0.11163	359	0.14395	359	0.16938	359	0.19352	359	0.20559
																											360	0.00456	360	0.01296	360	0.01827	360	0.0249	360	0.05191	360	0.07385	360	0.1093	360	0.14095	360	0.16585	360	0.18948	360	0.20129
																											361	0.00441	361	0.01253	361	0.01767	361	0.02407	361	0.05018	361	0.0714	361	0.10567	361	0.13627	361	0.16034	361	0.18319	361	0.19462
																											362	0.0043	362	0.01222	362	0.01723	362	0.02348	362	0.04895	362	0.06965	362	0.10308	362	0.13293	362	0.15641	362	0.1787	362	0.18985
																											363	0.00419	363	0.01191	363	0.0168	363	0.02289	363	0.04772	363	0.0679	363	0.10049	363	0.12959	363	0.15248	363	0.17421	363	0.18508
																											364	0.00405	364	0.01151	364	0.01624	364	0.02212	364	0.04612	364	0.06562	364	0.09713	364	0.12525	364	0.14738	364	0.16838	364	0.17888
																											365	0.00394	365	0.01121	365	0.0158	365	0.02153	365	0.04489	365	0.06388	365	0.09453	365	0.12191	365	0.14344	365	0.16389	365	0.1741
																											366	0.00381	366	0.01084	366	0.01528	366	0.02083	366	0.04342	366	0.06178	366	0.09143	366	0.1179	366	0.13873	366	0.1585	366	0.16838
																											367	0.00368	367	0.01047	367	0.01477	367	0.02012	367	0.04194	367	0.05967	367	0.08832	367	0.11389	367	0.13401	367	0.15311	367	0.16266
																											368	0.00359	368	0.01019	368	0.01438	368	0.01959	368	0.04084	368	0.0581	368	0.08599	368	0.11089	368	0.13048	368	0.14907	368	0.15836
																											369	0.00348	369	0.00989	369	0.01394	369	0.019	369	0.03961	369	0.05635	369	0.0834	369	0.10755	369	0.12655	369	0.14458	369	0.15359
																											370	0.00337	370	0.00958	370	0.01351	370	0.01841	370	0.03838	370	0.0546	370	0.08081	370	0.10421	370	0.12262	370	0.14009	370	0.14882
																											371	0.00326	371	0.00927	371	0.01308	371	0.01782	371	0.03715	371	0.05285	371	0.07822	371	0.10087	371	0.11869	371	0.1356	371	0.14405
																											372	0.00318	372	0.00903	372	0.01273	372	0.01735	372	0.03616	372	0.05145	372	0.07615	372	0.0982	372	0.11554	372	0.13201	372	0.14024
																											373	0.00308	373	0.00875	373	0.01234	373	0.01682	373	0.03506	373	0.04988	373	0.07382	373	0.09519	373	0.11201	373	0.12797	373	0.13595
																											374	0.003	374	0.00853	374	0.01204	374	0.0164	374	0.03419	374	0.04865	374	0.072	374	0.09285	374	0.10925	374	0.12482	374	0.13261
																											375	0.00292	375	0.00829	375	0.01169	375	0.01593	375	0.03321	375	0.04725	375	0.06993	375	0.09018	375	0.10611	375	0.12123	375	0.12879
																											376	0.00284	376	0.00807	376	0.01139	376	0.01552	376	0.03235	376	0.04602	376	0.06812	376	0.08784	376	0.10336	376	0.11809	376	0.12545
																											377	0.00278	377	0.00789	377	0.01113	377	0.01516	377	0.03161	377	0.04498	377	0.06656	377	0.08584	377	0.101	377	0.11539	377	0.12259
																											378	0.00271	378	0.00771	378	0.01087	378	0.01481	378	0.03087	378	0.04392	378	0.06501	378	0.08383	378	0.09864	378	0.1127	378	0.11973
																											379	0.00264	379	0.00749	379	0.01057	379	0.0144	379	0.03001	379	0.0427	379	0.0632	379	0.0815	379	0.09589	379	0.10956	379	0.11639
																											380	0.00259	380	0.00737	380	0.01039	380	0.01416	380	0.02952	380	0.042	380	0.06216	380	0.08016	380	0.09432	380	0.10776	380	0.11448
																											381	0.00253	381	0.00718	381	0.01013	381	0.01381	381	0.02878	381	0.04095	381	0.06061	381	0.07816	381	0.09196	381	0.10507	381	0.11162
																											382	0.00249	382	0.00709	382	0.01	382	0.01363	382	0.02841	382	0.04043	382	0.05983	382	0.07715	382	0.09078	382	0.10372	382	0.11019
																											383	0.00244	383	0.00694	383	0.00979	383	0.01333	383	0.0278	383	0.03955	383	0.05853	383	0.07548	383	0.08882	383	0.10147	383	0.1078
																											384	0.00241	384	0.00685	384	0.00966	384	0.01316	384	0.02743	384	0.03903	384	0.05776	384	0.07448	384	0.08764	384	0.10013	384	0.10637
																											385	0.00235	385	0.00669	385	0.00944	385	0.01286	385	0.02681	385	0.03815	385	0.05646	385	0.07281	385	0.08567	385	0.09788	385	0.10399
																											386	0.00231	386	0.00657	386	0.00927	386	0.01263	386	0.02632	386	0.03745	386	0.05543	386	0.07148	386	0.0841	386	0.09609	386	0.10208
																											387	0.00229	387	0.00651	387	0.00918	387	0.01251	387	0.02608	387	0.0371	387	0.05491	387	0.07081	387	0.08332	387	0.09519	387	0.10112
																											388	0.00225	388	0.00639	388	0.00901	388	0.01227	388	0.02558	388	0.0364	388	0.05387	388	0.06947	388	0.08174	388	0.09339	388	0.09922
																											389	0.00221	389	0.00629	389	0.00888	389	0.0121	389	0.02522	389	0.03587	389	0.0531	389	0.06847	389	0.08057	389	0.09205	389	0.09778
																											390	0.00218	390	0.0062	390	0.00875	390	0.01192	390	0.02485	390	0.03535	390	0.05232	390	0.06747	390	0.07939	390	0.0907	390	0.09635
																											391	0.00215	391	0.00611	391	0.00862	391	0.01174	391	0.02448	391	0.03483	391	0.05154	391	0.06647	391	0.07821	391	0.08935	391	0.09492
																											392	0.00213	392	0.00605	392	0.00853	392	0.01162	392	0.02423	392	0.03447	392	0.05102	392	0.0658	392	0.07742	392	0.08845	392	0.09397
																											393	0.00211	393	0.00599	393	0.00844	393	0.01151	393	0.02398	393	0.03412	393	0.05051	393	0.06513	393	0.07664	393	0.08756	393	0.09302
																											394	0.00207	394	0.00589	394	0.00831	394	0.01133	394	0.02362	394	0.0336	394	0.04973	394	0.06413	394	0.07546	394	0.08621	394	0.09158
																											395	0.00206	395	0.00586	395	0.00827	395	0.01127	395	0.02349	395	0.03342	395	0.04947	395	0.06379	395	0.07506	395	0.08576	395	0.09111
																											396	0.00203	396	0.00577	396	0.00814	396	0.01109	396	0.02312	396	0.0329	396	0.04869	396	0.06279	396	0.07388	396	0.08441	396	0.08968
																											397	0.00202	397	0.00574	397	0.0081	397	0.01103	397	0.023	397	0.03272	397	0.04843	397	0.06246	397	0.07349	397	0.08396	397	0.0892
																											398	0.002	398	0.00568	398	0.00801	398	0.01091	398	0.02276	398	0.03238	398	0.04791	398	0.06179	398	0.07271	398	0.08307	398	0.08824
																											399	0.002	399	0.00568	399	0.00801	399	0.01091	399	0.02276	399	0.03238	399	0.04791	399	0.06179	399	0.07271	399	0.08307	399	0.08824
																											400	0.00198	400	0.00562	400	0.00792	400	0.0108	400	0.02251	400	0.03202	400	0.0474	400	0.06112	400	0.07192	400	0.08217	400	0.08729
																											401	0.00198	401	0.00562	401	0.00792	401	0.0108	401	0.02251	401	0.03202	401	0.0474	401	0.06112	401	0.07192	401	0.08217	401	0.08729
																											402	0.00195	402	0.00556	402	0.00784	402	0.01068	402	0.02226	402	0.03167	402	0.04688	402	0.06045	402	0.07113	402	0.08127	402	0.08634
																											403	0.00194	403	0.00553	403	0.00779	403	0.01062	403	0.02214	403	0.0315	403	0.04662	403	0.06012	403	0.07074	403	0.08082	403	0.08586
																											404	0.00194	404	0.00553	404	0.00779	404	0.01062	404	0.02214	404	0.0315	404	0.04662	404	0.06012	404	0.07074	404	0.08082	404	0.08586
																											405	0.00194	405	0.00553	405	0.00779	405	0.01062	405	0.02214	405	0.0315	405	0.04662	405	0.06012	405	0.07074	405	0.08082	405	0.08586
																											406	0.00194	406	0.00553	406	0.00779	406	0.01062	406	0.02214	406	0.0315	406	0.04662	406	0.06012	406	0.07074	406	0.08082	406	0.08586
																											407	0.00195	407	0.00556	407	0.00784	407	0.01068	407	0.02226	407	0.03167	407	0.04688	407	0.06045	407	0.07113	407	0.08127	407	0.08634
																											408	0.00194	408	0.00553	408	0.00779	408	0.01062	408	0.02214	408	0.0315	408	0.04662	408	0.06012	408	0.07074	408	0.08082	408	0.08586
																											409	0.00195	409	0.00556	409	0.00784	409	0.01068	409	0.02226	409	0.03167	409	0.04688	409	0.06045	409	0.07113	409	0.08127	409	0.08634
																											410	0.00195	410	0.00556	410	0.00784	410	0.01068	410	0.02226	410	0.03167	410	0.04688	410	0.06045	410	0.07113	410	0.08127	410	0.08634
																											411	0.00198	411	0.00562	411	0.00792	411	0.0108	411	0.02251	411	0.03202	411	0.0474	411	0.06112	411	0.07192	411	0.08217	411	0.08729
																											412	0.00199	412	0.00565	412	0.00797	412	0.01086	412	0.02263	412	0.0322	412	0.04766	412	0.06146	412	0.07231	412	0.08262	412	0.08777
																											413	0.002	413	0.00568	413	0.00801	413	0.01091	413	0.02276	413	0.03238	413	0.04791	413	0.06179	413	0.07271	413	0.08307	413	0.08824
																											414	0.00201	414	0.00571	414	0.00805	414	0.01097	414	0.02288	414	0.03255	414	0.04817	414	0.06212	414	0.0731	414	0.08351	414	0.08872
																											415	0.00202	415	0.00574	415	0.0081	415	0.01103	415	0.023	415	0.03272	415	0.04843	415	0.06246	415	0.07349	415	0.08396	415	0.0892
																											416	0.00204	416	0.0058	416	0.00818	416	0.01115	416	0.02325	416	0.03308	416	0.04895	416	0.06313	416	0.07428	416	0.08486	416	0.09015
																											417	0.00205	417	0.00583	417	0.00823	417	0.01121	417	0.02337	417	0.03325	417	0.04921	417	0.06346	417	0.07467	417	0.08531	417	0.09063
																											418	0.00207	418	0.00589	418	0.00831	418	0.01133	418	0.02362	418	0.0336	418	0.04973	418	0.06413	418	0.07546	418	0.08621	418	0.09158
																											419	0.00208	419	0.00593	419	0.00836	419	0.01139	419	0.02374	419	0.03377	419	0.04999	419	0.06446	419	0.07585	419	0.08666	419	0.09206
																											420	0.00211	420	0.00599	420	0.00844	420	0.01151	420	0.02398	420	0.03412	420	0.05051	420	0.06513	420	0.07664	420	0.08756	420	0.09302
																											421	0.00212	421	0.00602	421	0.00849	421	0.01156	421	0.02411	421	0.0343	421	0.05076	421	0.06546	421	0.07703	421	0.088	421	0.09349
																											422	0.00215	422	0.00611	422	0.00862	422	0.01174	422	0.02448	422	0.03483	422	0.05154	422	0.06647	422	0.07821	422	0.08935	422	0.09492
																											423	0.00217	423	0.00617	423	0.0087	423	0.01186	423	0.02472	423	0.03517	423	0.05206	423	0.06713	423	0.07899	423	0.09025	423	0.09588
																											424	0.0022	424	0.00626	424	0.00883	424	0.01204	424	0.02509	424	0.0357	424	0.05284	424	0.06814	424	0.08017	424	0.0916	424	0.09731
																											425	0.00222	425	0.00632	425	0.00892	425	0.01215	425	0.02534	425	0.03605	425	0.05335	425	0.0688	425	0.08096	425	0.09249	425	0.09826
																											426	0.00226	426	0.00642	426	0.00905	426	0.01233	426	0.02571	426	0.03658	426	0.05413	426	0.06981	426	0.08214	426	0.09384	426	0.09969
																											427	0.00228	427	0.00648	427	0.00914	427	0.01245	427	0.02595	427	0.03692	427	0.05465	427	0.07047	427	0.08292	427	0.09474	427	0.10065
																											428	0.00231	428	0.00657	428	0.00927	428	0.01263	428	0.02632	428	0.03745	428	0.05543	428	0.07148	428	0.0841	428	0.09609	428	0.10208
																											429	0.00234	429	0.00666	429	0.0094	429	0.0128	429	0.02669	429	0.03798	429	0.0562	429	0.07248	429	0.08528	429	0.09743	429	0.10351
																											430	0.00239	430	0.00678	430	0.00957	430	0.01304	430	0.02718	430	0.03868	430	0.05724	430	0.07381	430	0.08685	430	0.09923	430	0.10542
																											431	0.00242	431	0.00688	431	0.0097	431	0.01322	431	0.02755	431	0.0392	431	0.05802	431	0.07482	431	0.08803	431	0.10058	431	0.10685
																											432	0.00246	432	0.007	432	0.00987	432	0.01345	432	0.02804	432	0.0399	432	0.05905	432	0.07615	432	0.0896	432	0.10237	432	0.10876
																											433	0.00249	433	0.00709	433	0.01	433	0.01363	433	0.02841	433	0.04043	433	0.05983	433	0.07715	433	0.09078	433	0.10372	433	0.11019
																											434	0.00254	434	0.00721	434	0.01018	434	0.01386	434	0.0289	434	0.04112	434	0.06086	434	0.07849	434	0.09235	434	0.10552	434	0.11209
																											435	0.00259	435	0.00737	435	0.01039	435	0.01416	435	0.02952	435	0.042	435	0.06216	435	0.08016	435	0.09432	435	0.10776	435	0.11448
																											436	0.00264	436	0.00749	436	0.01057	436	0.0144	436	0.03001	436	0.0427	436	0.0632	436	0.0815	436	0.09589	436	0.10956	436	0.11639
																											437	0.00269	437	0.00764	437	0.01078	437	0.01469	437	0.03063	437	0.04357	437	0.06449	437	0.08317	437	0.09786	437	0.1118	437	0.11877
																											438	0.00274	438	0.0078	438	0.011	438	0.01499	438	0.03124	438	0.04445	438	0.06579	438	0.08484	438	0.09982	438	0.11405	438	0.12116
																											439	0.00279	439	0.00792	439	0.01117	439	0.01522	439	0.03173	439	0.04515	439	0.06682	439	0.08617	439	0.10139	439	0.11584	439	0.12307
																											440	0.00284	440	0.00807	440	0.01139	440	0.01552	440	0.03235	440	0.04602	440	0.06812	440	0.08784	440	0.10336	440	0.11809	440	0.12545
																											441	0.00288	441	0.0082	441	0.01156	441	0.01575	441	0.03284	441	0.04673	441	0.06915	441	0.08918	441	0.10493	441	0.11988	441	0.12736
																											442	0.00294	442	0.00835	442	0.01178	442	0.01605	442	0.03346	442	0.0476	442	0.07045	442	0.09085	442	0.1069	442	0.12213	442	0.12974
																											443	0.003	443	0.00853	443	0.01204	443	0.0164	443	0.03419	443	0.04865	443	0.072	443	0.09285	443	0.10925	443	0.12482	443	0.13261
																											444	0.00305	444	0.00866	444	0.01221	444	0.01664	444	0.03469	444	0.04935	444	0.07304	444	0.09419	444	0.11083	444	0.12662	444	0.13451
																											445	0.0031	445	0.00881	445	0.01243	445	0.01693	445	0.0353	445	0.05023	445	0.07433	445	0.09586	445	0.11279	445	0.12886	445	0.1369
																											446	0.00315	446	0.00896	446	0.01264	446	0.01723	446	0.03592	446	0.0511	446	0.07563	446	0.09753	446	0.11476	446	0.13111	446	0.13928
																											447	0.00321	447	0.00912	447	0.01286	447	0.01752	447	0.03653	447	0.05198	447	0.07692	447	0.0992	447	0.11672	447	0.13335	447	0.14167
																											448	0.00325	448	0.00924	448	0.01303	448	0.01776	448	0.03702	448	0.05267	448	0.07796	448	0.10053	448	0.11829	448	0.13515	448	0.14358
																											449	0.0033	449	0.00939	449	0.01325	449	0.01805	449	0.03764	449	0.05355	449	0.07925	449	0.1022	449	0.12026	449	0.13739	449	0.14596
																											450	0.00336	450	0.00955	450	0.01347	450	0.01835	450	0.03825	450	0.05442	450	0.08055	450	0.10387	450	0.12222	450	0.13964	450	0.14835
																											451	0.0034	451	0.00967	451	0.01364	451	0.01859	451	0.03875	451	0.05512	451	0.08159	451	0.10521	451	0.1238	451	0.14144	451	0.15026
																											452	0.00345	452	0.00979	452	0.01381	452	0.01882	452	0.03924	452	0.05583	452	0.08262	452	0.10655	452	0.12537	452	0.14323	452	0.15216
																											453	0.00349	453	0.00992	453	0.01399	453	0.01906	453	0.03973	453	0.05652	453	0.08366	453	0.10788	453	0.12694	453	0.14503	453	0.15407
																											454	0.00354	454	0.01007	454	0.0142	454	0.01935	454	0.04034	454	0.0574	454	0.08495	454	0.10955	454	0.1289	454	0.14727	454	0.15646
																											455	0.00359	455	0.01019	455	0.01438	455	0.01959	455	0.04084	455	0.0581	455	0.08599	455	0.11089	455	0.13048	455	0.14907	455	0.15836
																											456	0.00363	456	0.01032	456	0.01455	456	0.01982	456	0.04133	456	0.0588	456	0.08702	456	0.11222	456	0.13205	456	0.15086	456	0.16027
																											457	0.00368	457	0.01047	457	0.01477	457	0.02012	457	0.04194	457	0.05967	457	0.08832	457	0.11389	457	0.13401	457	0.15311	457	0.16266
																											458	0.00374	458	0.01062	458	0.01498	458	0.02041	458	0.04256	458	0.06055	458	0.08961	458	0.11556	458	0.13598	458	0.15535	458	0.16504
																											459	0.00378	459	0.01075	459	0.01516	459	0.02065	459	0.04305	459	0.06125	459	0.09065	459	0.1169	459	0.13755	459	0.15715	459	0.16695
																											460	0.00383	460	0.0109	460	0.01537	460	0.02095	460	0.04367	460	0.06213	460	0.09195	460	0.11857	460	0.13952	460	0.1594	460	0.16934
																											461	0.00388	461	0.01102	461	0.01554	461	0.02118	461	0.04416	461	0.06283	461	0.09298	461	0.11991	461	0.14109	461	0.16119	461	0.17124
																											462	0.00392	462	0.01114	462	0.01572	462	0.02142	462	0.04465	462	0.06352	462	0.09402	462	0.12124	462	0.14266	462	0.16299	462	0.17315
																											463	0.00397	463	0.0113	463	0.01593	463	0.02171	463	0.04526	463	0.0644	463	0.09531	463	0.12291	463	0.14462	463	0.16523	463	0.17554
																											464	0.00403	464	0.01145	464	0.01615	464	0.02201	464	0.04588	464	0.06528	464	0.09661	464	0.12458	464	0.14659	464	0.16748	464	0.17792
																											465	0.00407	465	0.01157	465	0.01632	465	0.02224	465	0.04637	465	0.06597	465	0.09764	465	0.12592	465	0.14816	465	0.16927	465	0.17983
																											466	0.00411	466	0.0117	466	0.0165	466	0.02248	466	0.04686	466	0.06667	466	0.09868	466	0.12725	466	0.14973	466	0.17107	466	0.18174
																											467	0.00416	467	0.01182	467	0.01667	467	0.02271	467	0.04736	467	0.06737	467	0.09972	467	0.12859	467	0.15131	467	0.17287	467	0.18365
																											468	0.0042	468	0.01194	468	0.01684	468	0.02295	468	0.04785	468	0.06807	468	0.10075	468	0.12993	468	0.15288	468	0.17466	468	0.18555
																											469	0.00423	469	0.01203	469	0.01697	469	0.02313	469	0.04822	469	0.0686	469	0.10153	469	0.13093	469	0.15406	469	0.17601	469	0.18698
																											470	0.00427	470	0.01213	470	0.0171	470	0.0233	470	0.04859	470	0.06912	470	0.10231	470	0.13193	470	0.15524	470	0.17736	470	0.18842
																											471	0.0043	471	0.01222	471	0.01723	471	0.02348	471	0.04895	471	0.06965	471	0.10308	471	0.13293	471	0.15641	471	0.1787	471	0.18985
																											472	0.00432	472	0.01228	472	0.01732	472	0.0236	472	0.0492	472	0.07	472	0.1036	472	0.1336	472	0.1572	472	0.1796	472	0.1908
																											473	0.00434	473	0.01234	473	0.01741	473	0.02372	473	0.04945	473	0.07035	473	0.10412	473	0.13427	473	0.15799	473	0.1805	473	0.19175
																											474	0.00436	474	0.0124	474	0.01749	474	0.02384	474	0.04969	474	0.0707	474	0.10464	474	0.13494	474	0.15877	474	0.1814	474	0.19271
																											475	0.00437	475	0.01243	475	0.01754	475	0.0239	475	0.04982	475	0.07087	475	0.1049	475	0.13527	475	0.15917	475	0.18185	475	0.19319
																											476	0.00438	476	0.01246	476	0.01758	476	0.02395	476	0.04994	476	0.07105	476	0.10515	476	0.1356	476	0.15956	476	0.18229	476	0.19366
																											477	0.0044	477	0.01249	477	0.01762	477	0.02401	477	0.05006	477	0.07122	477	0.10541	477	0.13594	477	0.15995	477	0.18274	477	0.19414
																											478	0.0044	478	0.01249	478	0.01762	478	0.02401	478	0.05006	478	0.07122	478	0.10541	478	0.13594	478	0.15995	478	0.18274	478	0.19414
																											479	0.00441	479	0.01253	479	0.01767	479	0.02407	479	0.05018	479	0.0714	479	0.10567	479	0.13627	479	0.16034	479	0.18319	479	0.19462
																											480	0.00441	480	0.01253	480	0.01767	480	0.02407	480	0.05018	480	0.0714	480	0.10567	480	0.13627	480	0.16034	480	0.18319	480	0.19462
																											481	0.0044	481	0.01249	481	0.01762	481	0.02401	481	0.05006	481	0.07122	481	0.10541	481	0.13594	481	0.15995	481	0.18274	481	0.19414
																											482	0.0044	482	0.01249	482	0.01762	482	0.02401	482	0.05006	482	0.07122	482	0.10541	482	0.13594	482	0.15995	482	0.18274	482	0.19414
																											483	0.00438	483	0.01246	483	0.01758	483	0.02395	483	0.04994	483	0.07105	483	0.10515	483	0.1356	483	0.15956	483	0.18229	483	0.19366
																											484	0.00438	484	0.01246	484	0.01758	484	0.02395	484	0.04994	484	0.07105	484	0.10515	484	0.1356	484	0.15956	484	0.18229	484	0.19366
																											485	0.00437	485	0.01243	485	0.01754	485	0.0239	485	0.04982	485	0.07087	485	0.1049	485	0.13527	485	0.15917	485	0.18185	485	0.19319
																											486	0.00436	486	0.0124	486	0.01749	486	0.02384	486	0.04969	486	0.0707	486	0.10464	486	0.13494	486	0.15877	486	0.1814	486	0.19271
																											487	0.00435	487	0.01237	487	0.01745	487	0.02378	487	0.04957	487	0.07053	487	0.10438	487	0.1346	487	0.15838	487	0.18095	487	0.19223
																											488	0.00435	488	0.01237	488	0.01745	488	0.02378	488	0.04957	488	0.07053	488	0.10438	488	0.1346	488	0.15838	488	0.18095	488	0.19223
																											489	0.00434	489	0.01234	489	0.01741	489	0.02372	489	0.04945	489	0.07035	489	0.10412	489	0.13427	489	0.15799	489	0.1805	489	0.19175
																											490	0.00433	490	0.01231	490	0.01736	490	0.02366	490	0.04932	490	0.07018	490	0.10386	490	0.13393	490	0.15759	490	0.18005	490	0.19128
																											491	0.00433	491	0.01231	491	0.01736	491	0.02366	491	0.04932	491	0.07018	491	0.10386	491	0.13393	491	0.15759	491	0.18005	491	0.19128
																											492	0.00433	492	0.01231	492	0.01736	492	0.02366	492	0.04932	492	0.07018	492	0.10386	492	0.13393	492	0.15759	492	0.18005	492	0.19128
																											493	0.00432	493	0.01228	493	0.01732	493	0.0236	493	0.0492	493	0.07	493	0.1036	493	0.1336	493	0.1572	493	0.1796	493	0.1908
																											494	0.00432	494	0.01228	494	0.01732	494	0.0236	494	0.0492	494	0.07	494	0.1036	494	0.1336	494	0.1572	494	0.1796	494	0.1908
																											495	0.00431	495	0.01225	495	0.01728	495	0.02354	495	0.04908	495	0.06982	495	0.10334	495	0.13327	495	0.15681	495	0.17915	495	0.19032
																											496	0.0043	496	0.01222	496	0.01723	496	0.02348	496	0.04895	496	0.06965	496	0.10308	496	0.13293	496	0.15641	496	0.1787	496	0.18985
																											497	0.0043	497	0.01222	497	0.01723	497	0.02348	497	0.04895	497	0.06965	497	0.10308	497	0.13293	497	0.15641	497	0.1787	497	0.18985
																											498	0.00428	498	0.01216	498	0.01715	498	0.02336	498	0.04871	498	0.0693	498	0.10256	498	0.13226	498	0.15563	498	0.1778	498	0.18889
																											499	0.00427	499	0.01213	499	0.0171	499	0.0233	499	0.04859	499	0.06912	499	0.10231	499	0.13193	499	0.15524	499	0.17736	499	0.18842
																											500	0.00423	500	0.01203	500	0.01697	500	0.02313	500	0.04822	500	0.0686	500	0.10153	500	0.13093	500	0.15406	500	0.17601	500	0.18698
																											501	0.0042	501	0.01194	501	0.01684	501	0.02295	501	0.04785	501	0.06807	501	0.10075	501	0.12993	501	0.15288	501	0.17466	501	0.18555
																											502	0.00417	502	0.01185	502	0.01671	502	0.02277	502	0.04748	502	0.06755	502	0.09997	502	0.12892	502	0.1517	502	0.17331	502	0.18412
																											503	0.00411	503	0.0117	503	0.0165	503	0.02248	503	0.04686	503	0.06667	503	0.09868	503	0.12725	503	0.14973	503	0.17107	503	0.18174
																											504	0.00408	504	0.0116	504	0.01637	504	0.0223	504	0.04649	504	0.06615	504	0.0979	504	0.12625	504	0.14855	504	0.16972	504	0.18031
																											505	0.00402	505	0.01142	505	0.01611	505	0.02195	505	0.04576	505	0.0651	505	0.09635	505	0.12425	505	0.1462	505	0.16703	505	0.17744
																											506	0.00395	506	0.01124	506	0.01585	506	0.02159	506	0.04502	506	0.06405	506	0.09479	506	0.12224	506	0.14384	506	0.16433	506	0.17458
																											507	0.00389	507	0.01105	507	0.01559	507	0.02124	507	0.04428	507	0.063	507	0.09324	507	0.12024	507	0.14148	507	0.16164	507	0.17172
																											508	0.00382	508	0.01087	508	0.01533	508	0.02089	508	0.04354	508	0.06195	508	0.09169	508	0.11824	508	0.13912	508	0.15895	508	0.16886
																											509	0.00376	509	0.01068	509	0.01507	509	0.02053	509	0.0428	509	0.0609	509	0.09013	509	0.11623	509	0.13676	509	0.15625	509	0.166
																											510	0.00368	510	0.01047	510	0.01477	510	0.02012	510	0.04194	510	0.05967	510	0.08832	510	0.11389	510	0.13401	510	0.15311	510	0.16266
																											511	0.00361	511	0.01025	511	0.01446	511	0.01971	511	0.04108	511	0.05845	511	0.08651	511	0.11156	511	0.13126	511	0.14997	511	0.15932
																											512	0.00353	512	0.01004	512	0.01416	512	0.01929	512	0.04022	512	0.05722	512	0.08469	512	0.10922	512	0.12851	512	0.14682	512	0.15598
																											513	0.00346	513	0.00982	513	0.01386	513	0.01888	513	0.03936	513	0.056	513	0.08288	513	0.10688	513	0.12576	513	0.14368	513	0.15264
																											514	0.00339	514	0.00964	514	0.0136	514	0.01853	514	0.03862	514	0.05495	514	0.08133	514	0.10488	514	0.1234	514	0.14099	514	0.14978
																											515	0.00333	515	0.00946	515	0.01334	515	0.01817	515	0.03788	515	0.0539	515	0.07977	515	0.10287	515	0.12104	515	0.13829	515	0.14692
																											516	0.00325	516	0.00924	516	0.01303	516	0.01776	516	0.03702	516	0.05267	516	0.07796	516	0.10053	516	0.11829	516	0.13515	516	0.14358
																											517	0.00319	517	0.00906	517	0.01277	517	0.01741	517	0.03629	517	0.05163	517	0.07641	517	0.09853	517	0.11594	517	0.13246	517	0.14072
																											518	0.00312	518	0.00887	518	0.01251	518	0.01705	518	0.03555	518	0.05058	518	0.07485	518	0.09653	518	0.11358	518	0.12976	518	0.13785
																											519	0.00307	519	0.00872	519	0.0123	519	0.01676	519	0.03493	519	0.0497	519	0.07356	519	0.09486	519	0.11161	519	0.12752	519	0.13547
																											520	0.003	520	0.00853	520	0.01204	520	0.0164	520	0.03419	520	0.04865	520	0.072	520	0.09285	520	0.10925	520	0.12482	520	0.13261
																											521	0.00295	521	0.00838	521	0.01182	521	0.01611	521	0.03358	521	0.04777	521	0.07071	521	0.09118	521	0.10729	521	0.12258	521	0.13022
																											522	0.00288	522	0.0082	522	0.01156	522	0.01575	522	0.03284	522	0.04673	522	0.06915	522	0.08918	522	0.10493	522	0.11988	522	0.12736
																											523	0.00283	523	0.00804	523	0.01134	523	0.01546	523	0.03223	523	0.04585	523	0.06786	523	0.08751	523	0.10297	523	0.11764	523	0.12497
																											524	0.00279	524	0.00792	524	0.01117	524	0.01522	524	0.03173	524	0.04515	524	0.06682	524	0.08617	524	0.10139	524	0.11584	524	0.12307
																											525	0.00273	525	0.00777	525	0.01095	525	0.01493	525	0.03112	525	0.04427	525	0.06553	525	0.0845	525	0.09943	525	0.1136	525	0.12068
																											526	0.00269	526	0.00764	526	0.01078	526	0.01469	526	0.03063	526	0.04357	526	0.06449	526	0.08317	526	0.09786	526	0.1118	526	0.11877
																											527	0.00266	527	0.00755	527	0.01065	527	0.01451	527	0.03026	527	0.04305	527	0.06371	527	0.08216	527	0.09668	527	0.11045	527	0.11734
																											528	0.00261	528	0.00743	528	0.01048	528	0.01428	528	0.02977	528	0.04235	528	0.06268	528	0.08083	528	0.09511	528	0.10866	528	0.11543
																											529	0.00259	529	0.00737	529	0.01039	529	0.01416	529	0.02952	529	0.042	529	0.06216	529	0.08016	529	0.09432	529	0.10776	529	0.11448
																											530	0.00256	530	0.00728	530	0.01026	530	0.01398	530	0.02915	530	0.04147	530	0.06138	530	0.07916	530	0.09314	530	0.10641	530	0.11305
																											531	0.00253	531	0.00718	531	0.01013	531	0.01381	531	0.02878	531	0.04095	531	0.06061	531	0.07816	531	0.09196	531	0.10507	531	0.11162
																											532	0.00249	532	0.00709	532	0.01	532	0.01363	532	0.02841	532	0.04043	532	0.05983	532	0.07715	532	0.09078	532	0.10372	532	0.11019
																											533	0.00246	533	0.007	533	0.00987	533	0.01345	533	0.02804	533	0.0399	533	0.05905	533	0.07615	533	0.0896	533	0.10237	533	0.10876
																											534	0.00243	534	0.00691	534	0.00974	534	0.01328	534	0.02768	534	0.03938	534	0.05828	534	0.07515	534	0.08843	534	0.10103	534	0.10733
																											535	0.0024	535	0.00682	535	0.00961	535	0.0131	535	0.02731	535	0.03885	535	0.0575	535	0.07415	535	0.08725	535	0.09968	535	0.10589
																											536	0.00234	536	0.00666	536	0.0094	536	0.0128	536	0.02669	536	0.03798	536	0.0562	536	0.07248	536	0.08528	536	0.09743	536	0.10351
																											537	0.0023	537	0.00654	537	0.00922	537	0.01257	537	0.0262	537	0.03728	537	0.05517	537	0.07114	537	0.08371	537	0.09564	537	0.1016
																											538	0.00225	538	0.00639	538	0.00901	538	0.01227	538	0.02558	538	0.0364	538	0.05387	538	0.06947	538	0.08174	538	0.09339	538	0.09922
																											539	0.00218	539	0.0062	539	0.00875	539	0.01192	539	0.02485	539	0.03535	539	0.05232	539	0.06747	539	0.07939	539	0.0907	539	0.09635
																											540	0.00211	540	0.00599	540	0.00844	540	0.01151	540	0.02398	540	0.03412	540	0.05051	540	0.06513	540	0.07664	540	0.08756	540	0.09302
																											541	0.00203	541	0.00577	541	0.00814	541	0.01109	541	0.02312	541	0.0329	541	0.04869	541	0.06279	541	0.07388	541	0.08441	541	0.08968
																											542	0.00195	542	0.00556	542	0.00784	542	0.01068	542	0.02226	542	0.03167	542	0.04688	542	0.06045	542	0.07113	542	0.08127	542	0.08634
																											543	0.00187	543	0.00531	543	0.00749	543	0.01021	543	0.02128	543	0.03027	543	0.04481	543	0.05778	543	0.06799	543	0.07768	543	0.08252
																											544	0.00179	544	0.0051	544	0.00719	544	0.00979	544	0.02042	544	0.02905	544	0.04299	544	0.05544	544	0.06524	544	0.07453	544	0.07918
																											545	0.00171	545	0.00485	545	0.00684	545	0.00932	545	0.01943	545	0.02765	545	0.04092	545	0.05277	545	0.06209	545	0.07094	545	0.07537
																											546	0.00162	546	0.00461	546	0.0065	546	0.00885	546	0.01845	546	0.02625	546	0.03885	546	0.0501	546	0.05895	546	0.06735	546	0.07155
																											547	0.00153	547	0.00436	547	0.00615	547	0.00838	547	0.01747	547	0.02485	547	0.03678	547	0.04743	547	0.05581	547	0.06376	547	0.06773
																											548	0.00145	548	0.00411	548	0.0058	548	0.00791	548	0.01648	548	0.02345	548	0.03471	548	0.04476	548	0.05266	548	0.06017	548	0.06392
																											549	0.00136	549	0.00387	549	0.00546	549	0.00743	549	0.0155	549	0.02205	549	0.03263	549	0.04208	549	0.04952	549	0.05657	549	0.0601
																											550	0.00129	550	0.00365	550	0.00515	550	0.00702	550	0.01464	550	0.02083	550	0.03082	550	0.03975	550	0.04677	550	0.05343	550	0.05676
																											551	0.00121	551	0.00344	551	0.00485	551	0.00661	551	0.01378	551	0.0196	551	0.02901	551	0.03741	551	0.04402	551	0.05029	551	0.05342
																											552	0.00114	552	0.00325	552	0.00459	552	0.00625	552	0.01304	552	0.01855	552	0.02745	552	0.0354	552	0.04166	552	0.04759	552	0.05056
																											553	0.00107	553	0.00304	553	0.00429	553	0.00584	553	0.01218	553	0.01732	553	0.02564	553	0.03307	553	0.03891	553	0.04445	553	0.04722
																											554	0.001	554	0.00286	554	0.00403	554	0.00549	554	0.01144	554	0.01628	554	0.02409	554	0.03106	554	0.03655	554	0.04176	554	0.04436
																											555	0.0009396	555	0.00267	555	0.00377	555	0.00513	555	0.0107	555	0.01523	555	0.02253	555	0.02906	555	0.03419	555	0.03906	555	0.0415
																											556	0.0008748	556	0.00249	556	0.00351	556	0.00478	556	0.00996	556	0.01418	556	0.02098	556	0.02705	556	0.03183	556	0.03637	556	0.03864
																											557	0.0008208	557	0.00233	557	0.00329	557	0.00448	557	0.00935	557	0.0133	557	0.01968	557	0.02538	557	0.02987	557	0.03412	557	0.03625
																											558	0.0007776	558	0.00221	558	0.00312	558	0.00425	558	0.00886	558	0.0126	558	0.01865	558	0.02405	558	0.0283	558	0.03233	558	0.03434
																											559	0.0007236	559	0.00206	559	0.0029	559	0.00395	559	0.00824	559	0.01172	559	0.01735	559	0.02238	559	0.02633	559	0.03008	559	0.03196
																											560	0.0006804	560	0.00193	560	0.00273	560	0.00372	560	0.00775	560	0.01102	560	0.01632	560	0.02104	560	0.02476	560	0.02829	560	0.03005
																											561	0.0006372	561	0.00181	561	0.00255	561	0.00348	561	0.00726	561	0.01033	561	0.01528	561	0.01971	561	0.02319	561	0.02649	561	0.02814
																											562	0.000594	562	0.00169	562	0.00238	562	0.00325	562	0.00677	562	0.00962	562	0.01425	562	0.01837	562	0.02162	562	0.0247	562	0.02624
																											563	0.0005616	563	0.0016	563	0.00225	563	0.00307	563	0.0064	563	0.0091	563	0.01347	563	0.01737	563	0.02044	563	0.02335	563	0.0248
																											564	0.0005184	564	0.00147	564	0.00208	564	0.00283	564	0.0059	564	0.0084	564	0.01243	564	0.01603	564	0.01886	564	0.02155	564	0.0229
																											565	0.0004968	565	0.00141	565	0.00199	565	0.00271	565	0.00566	565	0.00805	565	0.01191	565	0.01536	565	0.01808	565	0.02065	565	0.02194
																											566	0.0004644	566	0.00132	566	0.00186	566	0.00254	566	0.00529	566	0.00752	566	0.01114	566	0.01436	566	0.0169	566	0.01931	566	0.02051
																											567	0.0004428	567	0.00126	567	0.00178	567	0.00242	567	0.00504	567	0.00717	567	0.01062	567	0.01369	567	0.01611	567	0.01841	567	0.01956
																											568	0.0004212	568	0.0012	568	0.00169	568	0.0023	568	0.0048	568	0.00682	568	0.0101	568	0.01303	568	0.01533	568	0.01751	568	0.0186
																											569	0.0003996	569	0.00114	569	0.0016	569	0.00218	569	0.00455	569	0.00647	569	0.00958	569	0.01236	569	0.01454	569	0.01661	569	0.01765
																											570	0.000378	570	0.00107	570	0.00152	570	0.00206	570	0.0043	570	0.00612	570	0.00906	570	0.01169	570	0.01375	570	0.01571	570	0.01669
																											571	0.0003564	571	0.00101	571	0.00143	571	0.00195	571	0.00406	571	0.00577	571	0.00855	571	0.01102	571	0.01297	571	0.01482	571	0.01574
																											572	0.0003456	572	0.0009824	572	0.00139	572	0.00189	572	0.00394	572	0.0056	572	0.00829	572	0.01069	572	0.01258	572	0.01437	572	0.01526
																											573	0.000324	573	0.000921	573	0.0013	573	0.00177	573	0.00369	573	0.00525	573	0.00777	573	0.01002	573	0.01179	573	0.01347	573	0.01431
																											574	0.0003024	574	0.0008596	574	0.00121	574	0.00165	574	0.00344	574	0.0049	574	0.00725	574	0.00935	574	0.011	574	0.01257	574	0.01336
																											575	0.0002916	575	0.0008289	575	0.00117	575	0.00159	575	0.00332	575	0.00473	575	0.00699	575	0.00902	575	0.01061	575	0.01212	575	0.01288
																											576	0.0002808	576	0.0007982	576	0.00113	576	0.00153	576	0.0032	576	0.00455	576	0.00673	576	0.00868	576	0.01022	576	0.01167	576	0.0124
																											577	0.00027	577	0.0007675	577	0.00108	577	0.00148	577	0.00308	577	0.00438	577	0.00648	577	0.00835	577	0.00983	577	0.01123	577	0.01193
																											578	0.0002592	578	0.0007368	578	0.00104	578	0.00142	578	0.00295	578	0.0042	578	0.00622	578	0.00802	578	0.00943	578	0.01078	578	0.01145
																											579	0.0002484	579	0.0007061	579	0.0009959	579	0.00136	579	0.00283	579	0.00403	579	0.00596	579	0.00768	579	0.00904	579	0.01033	579	0.01097
																											580	0.0002376	580	0.0006754	580	0.0009526	580	0.0013	580	0.00271	580	0.00385	580	0.0057	580	0.00735	580	0.00865	580	0.00988	580	0.01049
																											581	0.0002268	581	0.0006447	581	0.0009093	581	0.00124	581	0.00258	581	0.00368	581	0.00544	581	0.00701	581	0.00825	581	0.00943	581	0.01002
																											582	0.000216	582	0.000614	582	0.000866	582	0.00118	582	0.00246	582	0.0035	582	0.00518	582	0.00668	582	0.00786	582	0.00898	582	0.00954
																											583	0.0002052	583	0.0005833	583	0.0008227	583	0.00112	583	0.00234	583	0.00333	583	0.00492	583	0.00635	583	0.00747	583	0.00853	583	0.00906
																											584	0.0002052	584	0.0005833	584	0.0008227	584	0.00112	584	0.00234	584	0.00333	584	0.00492	584	0.00635	584	0.00747	584	0.00853	584	0.00906
																											585	0.0001944	585	0.0005526	585	0.0007794	585	0.00106	585	0.00221	585	0.00315	585	0.00466	585	0.00601	585	0.00707	585	0.00808	585	0.00859
																											586	0.0001836	586	0.0005219	586	0.0007361	586	0.001	586	0.00209	586	0.00298	586	0.0044	586	0.00568	586	0.00668	586	0.00763	586	0.00811
																											587	0.0001836	587	0.0005219	587	0.0007361	587	0.001	587	0.00209	587	0.00298	587	0.0044	587	0.00568	587	0.00668	587	0.00763	587	0.00811
																											588	0.0001728	588	0.0004912	588	0.0006928	588	0.000944	588	0.00197	588	0.0028	588	0.00414	588	0.00534	588	0.00629	588	0.00718	588	0.00763
																											589	0.0001728	589	0.0004912	589	0.0006928	589	0.000944	589	0.00197	589	0.0028	589	0.00414	589	0.00534	589	0.00629	589	0.00718	589	0.00763
																											590	0.000162	590	0.0004605	590	0.0006495	590	0.000885	590	0.00184	590	0.00262	590	0.00389	590	0.00501	590	0.0059	590	0.00673	590	0.00715
																											591	0.000162	591	0.0004605	591	0.0006495	591	0.000885	591	0.00184	591	0.00262	591	0.00389	591	0.00501	591	0.0059	591	0.00673	591	0.00715
																											592	0.0001512	592	0.0004298	592	0.0006062	592	0.000826	592	0.00172	592	0.00245	592	0.00363	592	0.00468	592	0.0055	592	0.00629	592	0.00668
																											593	0.0001404	593	0.0003991	593	0.0005629	593	0.000767	593	0.0016	593	0.00227	593	0.00337	593	0.00434	593	0.00511	593	0.00584	593	0.0062
																											594	0.0001404	594	0.0003991	594	0.0005629	594	0.000767	594	0.0016	594	0.00227	594	0.00337	594	0.00434	594	0.00511	594	0.00584	594	0.0062
																											595	0.0001296	595	0.0003684	595	0.0005196	595	0.000708	595	0.00148	595	0.0021	595	0.00311	595	0.00401	595	0.00472	595	0.00539	595	0.00572
																											596	0.0001296	596	0.0003684	596	0.0005196	596	0.000708	596	0.00148	596	0.0021	596	0.00311	596	0.00401	596	0.00472	596	0.00539	596	0.00572
																											597	0.0001188	597	0.0003377	597	0.0004763	597	0.000649	597	0.00135	597	0.00192	597	0.00285	597	0.00367	597	0.00432	597	0.00494	597	0.00525
																											598	0.0001188	598	0.0003377	598	0.0004763	598	0.000649	598	0.00135	598	0.00192	598	0.00285	598	0.00367	598	0.00432	598	0.00494	598	0.00525
																											599	0.000108	599	0.000307	599	0.000433	599	0.00059	599	0.00123	599	0.00175	599	0.00259	599	0.00334	599	0.00393	599	0.00449	599	0.00477
																											600	0.000108	600	0.000307	600	0.000433	600	0.00059	600	0.00123	600	0.00175	600	0.00259	600	0.00334	600	0.00393	600	0.00449	600	0.00477
[truncated: 110 more columns]

## Sheet: Figure 4b
			Figure 4b	DOX-ICG@PPP (pH=7.4)				DOX-ICG@PPP (pH=6.5)				DOX-ICG@PPP (pH=5.4)				DOX-ICG@Fe/FeO-PPP (pH=7.4)				DOX-ICG@Fe/FeO-PPP (pH=6.5)				DOX-ICG@Fe/FeO-PPP (pH=5.4)				DOX-ICG@PPP (pH=7.4)
				Time (hour)	Cumulative release of DOX (%)	Std.deviation		Time (hour)	Cumulative release of DOX (%)	Std.deviation		Time (hour)	Cumulative release of DOX (%)	Std.deviation		Time (hour)	Cumulative release of DOX (%)	Std.deviation		Time (hour)	Cumulative release of DOX (%)	Std.deviation		Time (hour)	Cumulative release of DOX (%)	Std.deviation		0 hour		1 hour		1 hour		2 hour		2 hour		3 hour		3 hour		4 hour		4 hour		5 hour		5 hour
				0	2.18657	3.6		0	2.81657	4.2		0	3.66975	3.6		0	3.25268	1.042		0	3.95268	1.544		0	4.69208	0.056		Wavelength (nm)	absorbance	Wavelength (nm)	absorbance	Wavelength (nm)	absorbance	Wavelength (nm)	absorbance	Wavelength (nm)	absorbance	Wavelength (nm)	absorbance	Wavelength (nm)	absorbance	Wavelength (nm)	absorbance	Wavelength (nm)	absorbance	Wavelength (nm)	absorbance	Wavelength (nm)	absorbance
				1	6.2735	1.2		1	6.4735	2.4		1	6.71171	1.2		1	7.97588	2.102		1	10.9759	2.144		1	13.1326	0.136		200	0.08955	200	0.25638	200	0.27683	200	0.42117	200	0.43752	200	0.56837	200	0.58473	200	0.70331	200	0.71966	200	0.82189	200	0.83416
				1	6.7735	3		1	6.9035	3		1	7.01171	3		1	12.9759	1.202		1	18.1759	1.444		1	22.8652	0.192		201	0.08088	201	0.23155	201	0.25002	201	0.38038	201	0.39515	201	0.51333	201	0.5281	201	0.6352	201	0.64997	201	0.74229	201	0.75337
				2	10.2735	2.4		2	10.7735	4.2		2	11.4315	2.4		2	14.1326	3.144		2	19.5326	3.644		2	27.7201	0.4		202	0.08425	202	0.24121	202	0.26044	202	0.39624	202	0.41163	202	0.53473	202	0.55012	202	0.66168	202	0.67707	202	0.77325	202	0.78479
				2	10.7283	1.8		2	11.3283	2.4		2	11.9315	1.8		2	19.2326	1.344		2	26.2326	2.456		2	37.1283	0.504		203	0.08088	203	0.23155	203	0.25002	203	0.38038	203	0.39515	203	0.51333	203	0.5281	203	0.6352	203	0.64997	203	0.74229	203	0.75337
				3	13.9217	3		3	14.9217	2		3	15.4315	3		3	21.1326	2.244		3	31.1326	1.244		3	41.9217	0.608		204	0.08088	204	0.23155	204	0.25002	204	0.38038	204	0.39515	204	0.51333	204	0.5281	204	0.6352	204	0.64997	204	0.74229	204	0.75337
				3	14.2712	4.2		3	15.2712	3.6		3	15.9315	4.2		3	26.1326	1.544		3	37.1326	1.042		3	50.2711	1.712		205	0.08955	205	0.25638	205	0.27683	205	0.42117	205	0.43752	205	0.56837	205	0.58473	205	0.70331	205	0.71966	205	0.82189	205	0.83416
				4	17.1693	2.4		4	18.8693	1.2		4	20.4381	2.4		4	27.9133	2.144		4	41.9133	2.102		4	54.7693	2.336		206	0.07838	206	0.2244	206	0.2423	206	0.36864	206	0.38295	206	0.49748	206	0.5118	206	0.61559	206	0.6299	206	0.71938	206	0.73012
				4	17.5693	3		4	19.2693	3		4	20.838	3		4	33.1326	1.444		4	48.1326	1.202		4	62.9217	4		207	0.07702	207	0.22052	207	0.2381	207	0.36225	207	0.37632	207	0.48886	207	0.50293	207	0.60492	207	0.61899	207	0.70692	207	0.71747
				5	20.1205	4.2		5	23.1205	2.4		5	25.538	4.2		5	36.1326	3.644		5	51.1326	3.144		5	66.6205	5.6		208	0.07531	208	0.21563	208	0.23282	208	0.35422	208	0.36797	208	0.47802	208	0.49178	208	0.59151	208	0.60526	208	0.69124	208	0.70156
				5	20.4217	2.4		5	23.4217	1.8		5	26	2.4		5	42.163	2.456		5	58.163	1.344		5	73.9217	3.2		209	0.07218	209	0.20666	209	0.22314	209	0.33949	209	0.35267	209	0.45814	209	0.47133	209	0.56691	209	0.5801	209	0.6625	209	0.67238
																												210	0.07015	210	0.20083	210	0.21684	210	0.32991	210	0.34272	210	0.44522	210	0.45803	210	0.55092	210	0.56373	210	0.6438	210	0.65341
																												211	0.06901	211	0.19757	211	0.21332	211	0.32455	211	0.33716	211	0.43799	211	0.45059	211	0.54197	211	0.55458	211	0.63335	211	0.6428
																												212	0.06662	212	0.19073	212	0.20594	212	0.31333	212	0.32549	212	0.42284	212	0.43501	212	0.52322	212	0.53539	212	0.61144	212	0.62057
																												213	0.06421	213	0.18384	213	0.1985	213	0.302	213	0.31372	213	0.40755	213	0.41928	213	0.5043	213	0.51603	213	0.58933	213	0.59813
																												214	0.06246	214	0.17882	214	0.19308	214	0.29376	214	0.30516	214	0.39643	214	0.40784	214	0.49054	214	0.50195	214	0.57325	214	0.58181
																												215	0.06038	215	0.17286	215	0.18665	215	0.28397	215	0.295	215	0.38322	215	0.39425	215	0.4742	215	0.48523	215	0.55416	215	0.56243
																												216	0.05935	216	0.16992	216	0.18347	216	0.27913	216	0.28997	216	0.37669	216	0.38753	216	0.46612	216	0.47696	216	0.54471	216	0.55284
																												217	0.05849	217	0.16747	217	0.18083	217	0.27511	217	0.2858	217	0.37127	217	0.38195	217	0.45941	217	0.4701	217	0.53687	217	0.54488
																												218	0.05806	218	0.16622	218	0.17947	218	0.27305	218	0.28366	218	0.36849	218	0.37909	218	0.45597	218	0.46658	218	0.53285	218	0.5408
																												219	0.05814	219	0.16647	219	0.17974	219	0.27347	219	0.28409	219	0.36905	219	0.37967	219	0.45666	219	0.46728	219	0.53366	219	0.54162
																												220	0.05755	220	0.16478	220	0.17792	220	0.27068	220	0.2812	220	0.36529	220	0.3758	220	0.45202	220	0.46253	220	0.52823	220	0.53611
																												221	0.05755	221	0.16478	221	0.17792	221	0.27068	221	0.2812	221	0.36529	221	0.3758	221	0.45202	221	0.46253	221	0.52823	221	0.53611
																												222	0.05725	222	0.1639	222	0.17697	222	0.26924	222	0.2797	222	0.36335	222	0.3738	222	0.44961	222	0.46006	222	0.52541	222	0.53326
																												223	0.0574	223	0.16434	223	0.17744	223	0.26996	223	0.28045	223	0.36432	223	0.3748	223	0.45081	223	0.4613	223	0.52682	223	0.53468
																												224	0.05797	224	0.16597	224	0.1792	224	0.27264	224	0.28323	224	0.36793	224	0.37852	224	0.45528	224	0.46587	224	0.53205	224	0.53999
																												225	0.05849	225	0.16747	225	0.18083	225	0.27511	225	0.2858	225	0.37127	225	0.38195	225	0.45941	225	0.4701	225	0.53687	225	0.54488
																												226	0.05944	226	0.17017	226	0.18374	226	0.27954	226	0.2904	226	0.37725	226	0.3881	226	0.46681	226	0.47766	226	0.54551	226	0.55366
																												227	0.05924	227	0.1696	227	0.18313	227	0.27862	227	0.28944	227	0.376	227	0.38681	227	0.46526	227	0.47608	227	0.5437	227	0.55182
																												228	0.05963	228	0.17073	228	0.18435	228	0.28047	228	0.29136	228	0.3785	228	0.38939	228	0.46836	228	0.47925	228	0.54732	228	0.55549
																												229	0.06016	229	0.17224	229	0.18597	229	0.28294	229	0.29393	229	0.38183	229	0.39282	229	0.47248	229	0.48347	229	0.55215	229	0.56039
																												230	0.06027	230	0.17255	230	0.18631	230	0.28346	230	0.29446	230	0.38253	230	0.39354	230	0.47334	230	0.48435	230	0.55315	230	0.56141
																												231	0.05985	231	0.17136	231	0.18502	231	0.2815	231	0.29243	231	0.37989	231	0.39082	231	0.47008	231	0.48101	231	0.54933	231	0.55753
																												232	0.05924	232	0.1696	232	0.18313	232	0.27862	232	0.28944	232	0.376	232	0.38681	232	0.46526	232	0.47608	232	0.5437	232	0.55182
																												233	0.05773	233	0.16528	233	0.17846	233	0.27151	233	0.28205	233	0.3664	233	0.37695	233	0.45339	233	0.46394	233	0.52984	233	0.53774
																												234	0.05609	234	0.16057	234	0.17338	234	0.26378	234	0.27403	234	0.35598	234	0.36622	234	0.44049	234	0.45074	234	0.51476	234	0.52244
																												235	0.05317	235	0.15224	235	0.16438	235	0.25008	235	0.2598	235	0.33749	235	0.3472	235	0.41762	235	0.42733	235	0.48803	235	0.49531
																												236	0.05	236	0.14314	236	0.15456	236	0.23515	236	0.24428	236	0.31734	236	0.32647	236	0.39268	236	0.40181	236	0.45888	236	0.46573
																												237	0.04663	237	0.13349	237	0.14413	237	0.21929	237	0.2278	237	0.29593	237	0.30445	237	0.36619	237	0.3747	237	0.42793	237	0.43432
																												238	0.04408	238	0.12622	238	0.13628	238	0.20734	238	0.21539	238	0.27981	238	0.28786	238	0.34624	238	0.35429	238	0.40461	238	0.41065
																												239	0.04117	239	0.11788	239	0.12728	239	0.19364	239	0.20116	239	0.26132	239	0.26884	239	0.32336	239	0.33088	239	0.37788	239	0.38352
																												240	0.03898	240	0.11161	240	0.12051	240	0.18334	240	0.19046	240	0.24742	240	0.25454	240	0.30616	240	0.31328	240	0.35778	240	0.36312
																												241	0.03716	241	0.1064	241	0.11489	241	0.17479	241	0.18158	241	0.23588	241	0.24267	241	0.29188	241	0.29867	241	0.3411	241	0.34619
																												242	0.03583	242	0.10258	242	0.11076	242	0.16851	242	0.17505	242	0.2274	242	0.23395	242	0.28139	242	0.28794	242	0.32884	242	0.33374
																												243	0.03486	243	0.09982	243	0.10778	243	0.16398	243	0.17034	243	0.22129	243	0.22766	243	0.27382	243	0.28019	243	0.31999	243	0.32477
																												244	0.0343	244	0.09819	244	0.10602	244	0.1613	244	0.16756	244	0.21767	244	0.22394	244	0.26935	244	0.27562	244	0.31477	244	0.31946
																												245	0.03388	245	0.097	245	0.10473	245	0.15934	245	0.16553	245	0.21503	245	0.22122	245	0.26608	245	0.27227	245	0.31095	245	0.31559
																												246	0.03386	246	0.09693	246	0.10466	246	0.15924	246	0.16542	246	0.21489	246	0.22108	246	0.26591	246	0.2721	246	0.31075	246	0.31538
																												247	0.03384	247	0.09687	247	0.1046	247	0.15913	247	0.16531	247	0.21476	247	0.22093	247	0.26574	247	0.27192	247	0.31055	247	0.31518
																												248	0.03397	248	0.09725	248	0.105	248	0.15975	248	0.16596	248	0.21559	248	0.22179	248	0.26677	248	0.27298	248	0.31175	248	0.3164
																												249	0.03423	249	0.098	249	0.10582	249	0.16099	249	0.16724	249	0.21726	249	0.22351	249	0.26884	249	0.27509	249	0.31416	249	0.31885
																												250	0.03447	250	0.09869	250	0.10656	250	0.16212	250	0.16842	250	0.21879	250	0.22508	250	0.27073	250	0.27702	250	0.31637	250	0.3211
																												251	0.03469	251	0.09932	251	0.10724	251	0.16315	251	0.16949	251	0.22018	251	0.22651	251	0.27245	251	0.27878	251	0.31838	251	0.32314
																												252	0.03489	252	0.09988	252	0.10785	252	0.16408	252	0.17045	252	0.22143	252	0.2278	252	0.274	252	0.28037	252	0.32019	252	0.32497
																												253	0.03493	253	0.10001	253	0.10798	253	0.16428	253	0.17066	253	0.22171	253	0.22808	253	0.27434	253	0.28072	253	0.3206	253	0.32538
																												254	0.03473	254	0.09944	254	0.10737	254	0.16336	254	0.1697	254	0.22045	254	0.2268	254	0.27279	254	0.27914	254	0.31879	254	0.32354
																												255	0.0344	255	0.0985	255	0.10636	255	0.16181	255	0.1681	255	0.21837	255	0.22465	255	0.27021	255	0.2765	255	0.31577	255	0.32048
																												256	0.0339	256	0.09706	256	0.1048	256	0.15944	256	0.16564	256	0.21517	256	0.22136	256	0.26626	256	0.27245	256	0.31115	256	0.31579
																												257	0.03305	257	0.09461	257	0.10216	257	0.15543	257	0.16146	257	0.20975	257	0.21579	257	0.25955	257	0.26558	257	0.30331	257	0.30784
																												258	0.03204	258	0.09173	258	0.09905	258	0.15069	258	0.15654	258	0.20336	258	0.20921	258	0.25164	258	0.25749	258	0.29406	258	0.29845
																												259	0.03101	259	0.08878	259	0.09586	259	0.14585	259	0.15151	259	0.19682	259	0.20249	259	0.24355	259	0.24922	259	0.28462	259	0.28886
																												260	0.03007	260	0.08609	260	0.09295	260	0.14142	260	0.14691	260	0.19085	260	0.19634	260	0.23616	260	0.24165	260	0.27597	260	0.28009
																												261	0.02921	261	0.08364	261	0.09031	261	0.1374	261	0.14274	261	0.18543	261	0.19076	261	0.22945	261	0.23478	261	0.26813	261	0.27214
																												262	0.0286	262	0.08189	262	0.08842	262	0.13452	262	0.13974	262	0.18153	262	0.18676	262	0.22463	262	0.22986	262	0.26251	262	0.26642
																												263	0.02803	263	0.08026	263	0.08666	263	0.13184	263	0.13696	263	0.17792	263	0.18304	263	0.22016	263	0.22528	263	0.25728	263	0.26112
																												264	0.02768	264	0.07925	264	0.08557	264	0.13019	264	0.13525	264	0.1757	264	0.18075	264	0.21741	264	0.22246	264	0.25406	264	0.25786
																												265	0.02746	265	0.07863	265	0.0849	265	0.12916	265	0.13418	265	0.17431	265	0.17932	265	0.21569	265	0.2207	265	0.25205	265	0.25582
																												266	0.02733	266	0.07825	266	0.08449	266	0.12854	266	0.13354	266	0.17347	266	0.17846	266	0.21466	266	0.21965	266	0.25085	266	0.25459
																												267	0.0274	267	0.07844	267	0.08469	267	0.12885	267	0.13386	267	0.17389	267	0.17889	267	0.21517	267	0.22018	267	0.25145	267	0.2552
																												268	0.02748	268	0.07869	268	0.08496	268	0.12926	268	0.13428	268	0.17444	268	0.17946	268	0.21586	268	0.22088	268	0.25226	268	0.25602
																												269	0.02764	269	0.07913	269	0.08544	269	0.12999	269	0.13503	269	0.17542	269	0.18047	269	0.21706	269	0.22211	269	0.25366	269	0.25745
																												270	0.02781	270	0.07963	270	0.08598	270	0.13081	270	0.13589	270	0.17653	270	0.18161	270	0.21844	270	0.22352	270	0.25527	270	0.25908
																												271	0.02801	271	0.08019	271	0.08659	271	0.13174	271	0.13685	271	0.17778	271	0.1829	271	0.21999	271	0.2251	271	0.25708	271	0.26092
																												272	0.02823	272	0.08082	272	0.08727	272	0.13277	272	0.13792	272	0.17917	272	0.18433	272	0.22171	272	0.22686	272	0.25909	272	0.26296
																												273	0.0284	273	0.08132	273	0.08781	273	0.13359	273	0.13878	273	0.18028	273	0.18547	273	0.22308	273	0.22827	273	0.2607	273	0.26459
																												274	0.02856	274	0.08176	274	0.08828	274	0.13431	274	0.13953	274	0.18126	274	0.18647	274	0.22429	274	0.2295	274	0.2621	274	0.26602
																												275	0.02862	275	0.08195	275	0.08848	275	0.13462	275	0.13985	275	0.18167	275	0.1869	275	0.2248	275	0.23003	275	0.26271	275	0.26663
																												276	0.02871	276	0.0822	276	0.08875	276	0.13503	276	0.14028	276	0.18223	276	0.18747	276	0.22549	276	0.23074	276	0.26351	276	0.26744
																												277	0.02875	277	0.08233	277	0.08889	277	0.13524	277	0.14049	277	0.18251	277	0.18776	277	0.22584	277	0.23109	277	0.26391	277	0.26785
																												278	0.02875	278	0.08233	278	0.08889	278	0.13524	278	0.14049	278	0.18251	278	0.18776	278	0.22584	278	0.23109	278	0.26391	278	0.26785
																												279	0.02869	279	0.08214	279	0.08869	279	0.13493	279	0.14017	279	0.18209	279	0.18733	279	0.22532	279	0.23056	279	0.26331	279	0.26724
																												280	0.0286	280	0.08189	280	0.08842	280	0.13452	280	0.13974	280	0.18153	280	0.18676	280	0.22463	280	0.22986	280	0.26251	280	0.26642
																												281	0.02843	281	0.08138	281	0.08787	281	0.13369	281	0.13889	281	0.18042	281	0.18561	281	0.22326	281	0.22845	281	0.2609	281	0.26479
																												282	0.02829	282	0.08101	282	0.08747	282	0.13308	282	0.13824	282	0.17959	282	0.18476	282	0.22222	282	0.22739	282	0.25969	282	0.26357
																												283	0.0281	283	0.08044	283	0.08686	283	0.13215	283	0.13728	283	0.17834	283	0.18347	283	0.22068	283	0.22581	283	0.25788	283	0.26173
																												284	0.02783	284	0.07969	284	0.08605	284	0.13091	284	0.136	284	0.17667	284	0.18175	284	0.21861	284	0.2237	284	0.25547	284	0.25928
																												285	0.02755	285	0.07888	285	0.08517	285	0.12957	285	0.13461	285	0.17486	285	0.17989	285	0.21638	285	0.22141	285	0.25286	285	0.25663
																												286	0.0272	286	0.07787	286	0.08408	286	0.12793	286	0.13289	286	0.17264	286	0.17761	286	0.21362	286	0.21859	286	0.24964	286	0.25337
																												287	0.02683	287	0.07681	287	0.08293	287	0.12618	287	0.13108	287	0.17028	287	0.17518	287	0.2107	287	0.2156	287	0.24623	287	0.2499
																												288	0.02648	288	0.0758	288	0.08185	288	0.12453	288	0.12936	288	0.16805	288	0.17289	288	0.20795	288	0.21278	288	0.24301	288	0.24664
																												289	0.02604	289	0.07455	289	0.0805	289	0.12247	289	0.12722	289	0.16527	289	0.17003	289	0.20451	289	0.20926	289	0.23899	289	0.24256
																												290	0.0256	290	0.0733	290	0.07914	290	0.12041	290	0.12508	290	0.16249	290	0.16717	290	0.20107	290	0.20574	290	0.23497	290	0.23848
																												291	0.02518	291	0.07211	291	0.07785	291	0.11845	291	0.12305	291	0.15985	291	0.16445	291	0.1978	291	0.2024	291	0.23115	291	0.2346
																												292	0.02483	292	0.0711	292	0.07677	292	0.1168	292	0.12134	292	0.15763	292	0.16216	292	0.19505	292	0.19958	292	0.22793	292	0.23134
																												293	0.02446	293	0.07004	293	0.07562	293	0.11505	293	0.11952	293	0.15526	293	0.15973	293	0.19212	293	0.19659	293	0.22452	293	0.22787
																												294	0.0242	294	0.06928	294	0.07481	294	0.11381	294	0.11823	294	0.1536	294	0.15801	294	0.19006	294	0.19448	294	0.22211	294	0.22542
																												295	0.02385	295	0.06828	295	0.07373	295	0.11217	295	0.11652	295	0.15137	295	0.15573	295	0.18731	295	0.19166	295	0.21889	295	0.22216
																												296	0.02365	296	0.06772	296	0.07312	296	0.11124	296	0.11556	296	0.15012	296	0.15444	296	0.18576	296	0.19008	296	0.21708	296	0.22032
																												297	0.02335	297	0.06684	297	0.07217	297	0.1098	297	0.11406	297	0.14817	297	0.15244	297	0.18335	297	0.18762	297	0.21427	297	0.21746
																												298	0.02315	298	0.06627	298	0.07156	298	0.10887	298	0.1131	298	0.14692	298	0.15115	298	0.1818	298	0.18603	298	0.21246	298	0.21563
																												299	0.02291	299	0.06558	299	0.07081	299	0.10774	299	0.11192	299	0.14539	299	0.14958	299	0.17991	299	0.1841	299	0.21025	299	0.21338
																												300	0.02267	300	0.06489	300	0.07007	300	0.1066	300	0.11074	300	0.14386	300	0.148	300	0.17802	300	0.18216	300	0.20804	300	0.21114
																												301	0.02243	301	0.0642	301	0.06932	301	0.10547	301	0.10957	301	0.14234	301	0.14643	301	0.17613	301	0.18022	301	0.20582	301	0.2089
																												302	0.02221	302	0.06358	302	0.06865	302	0.10444	302	0.1085	302	0.14095	302	0.145	302	0.17441	302	0.17846	302	0.20381	302	0.20686
																												303	0.02199	303	0.06295	303	0.06797	303	0.10341	303	0.10743	303	0.13956	303	0.14357	303	0.17269	303	0.1767	303	0.2018	303	0.20482
																												304	0.02175	304	0.06226	304	0.06723	304	0.10228	304	0.10625	304	0.13803	304	0.142	304	0.1708	304	0.17477	304	0.19959	304	0.20257
																												305	0.02153	305	0.06163	305	0.06655	305	0.10125	305	0.10518	305	0.13664	305	0.14057	305	0.16908	305	0.17301	305	0.19758	305	0.20053
																												306	0.02133	306	0.06107	306	0.06594	306	0.10032	306	0.10422	306	0.13539	306	0.13928	306	0.16753	306	0.17142	306	0.19577	306	0.1987
																												307	0.02116	307	0.06057	307	0.0654	307	0.0995	307	0.10336	307	0.13427	307	0.13814	307	0.16615	307	0.17002	307	0.19417	307	0.19706
																												308	0.021	308	0.06013	308	0.06492	308	0.09878	308	0.10261	308	0.1333	308	0.13714	308	0.16495	308	0.16878	308	0.19276	308	0.19564
																												309	0.0208	309	0.05957	309	0.06431	309	0.09785	309	0.10165	309	0.13205	309	0.13585	309	0.1634	309	0.1672	309	0.19095	309	0.1938
																												310	0.02059	310	0.05894	310	0.06364	310	0.09682	310	0.10058	310	0.13066	310	0.13442	310	0.16168	310	0.16544	310	0.18894	310	0.19176
																												311	0.02039	311	0.05837	311	0.06303	311	0.09589	311	0.09962	311	0.12941	311	0.13313	311	0.16013	311	0.16386	311	0.18713	311	0.18992
																												312	0.02024	312	0.05793	312	0.06255	312	0.09517	312	0.09887	312	0.12844	312	0.13213	312	0.15893	312	0.16262	312	0.18572	312	0.1885
																												313	0.0201	313	0.05756	313	0.06215	313	0.09455	313	0.09823	313	0.1276	313	0.13127	313	0.1579	313	0.16157	313	0.18452	313	0.18727
																												314	0.01993	314	0.05706	314	0.06161	314	0.09373	314	0.09737	314	0.12649	314	0.13013	314	0.15652	314	0.16016	314	0.18291	314	0.18564
																												315	0.01973	315	0.05649	315	0.061	315	0.0928	315	0.09641	315	0.12524	315	0.12884	315	0.15497	315	0.15858	315	0.1811	315	0.1838
																												316	0.01949	316	0.0558	316	0.06025	316	0.09167	316	0.09523	316	0.12371	316	0.12727	316	0.15308	316	0.15664	316	0.17889	316	0.18156
																												317	0.01932	317	0.0553	317	0.05971	317	0.09085	317	0.09437	317	0.1226	317	0.12613	317	0.1517	317	0.15523	317	0.17728	317	0.17993
																												318	0.0191	318	0.05467	318	0.05903	318	0.08982	318	0.0933	318	0.12121	318	0.1247	318	0.14998	318	0.15347	318	0.17527	318	0.17789
																												319	0.01888	319	0.05405	319	0.05836	319	0.08879	319	0.09223	319	0.11982	319	0.12327	319	0.14826	319	0.15171	319	0.17326	319	0.17585
																												320	0.01864	320	0.05336	320	0.05761	320	0.08765	320	0.09106	320	0.11829	320	0.12169	320	0.14637	320	0.14978	320	0.17105	320	0.1736
																												321	0.0184	321	0.05267	321	0.05687	321	0.08652	321	0.08988	321	0.11676	321	0.12012	321	0.14448	321	0.14784	321	0.16884	321	0.17136
																												322	0.01811	322	0.05185	322	0.05599	322	0.08518	322	0.08849	322	0.11495	322	0.11826	322	0.14224	322	0.14555	322	0.16623	322	0.16871
																												323	0.01785	323	0.0511	323	0.05518	323	0.08395	323	0.08721	323	0.11329	323	0.11655	323	0.14018	323	0.14344	323	0.16382	323	0.16626
																												324	0.01756	324	0.05029	324	0.0543	324	0.08261	324	0.08581	324	0.11148	324	0.11469	324	0.13794	324	0.14115	324	0.1612	324	0.16361
																												325	0.01728	325	0.04947	325	0.05342	325	0.08127	325	0.08442	325	0.10967	325	0.11283	325	0.13571	325	0.13886	325	0.15859	325	0.16096
																												326	0.01699	326	0.04866	326	0.05254	326	0.07993	326	0.08303	326	0.10786	326	0.11097	326	0.13347	326	0.13658	326	0.15598	326	0.1583
																												327	0.01671	327	0.04784	327	0.05166	327	0.07859	327	0.08164	327	0.10606	327	0.10911	327	0.13124	327	0.13429	327	0.15336	327	0.15565
																												328	0.0164	328	0.04696	328	0.05071	328	0.07715	328	0.08014	328	0.10411	328	0.10711	328	0.12883	328	0.13182	328	0.15055	328	0.1528
																												329	0.0161	329	0.04608	329	0.04976	329	0.0757	329	0.07864	329	0.10217	329	0.1051	329	0.12642	329	0.12936	329	0.14774	329	0.14994
																												330	0.01583	330	0.04533	330	0.04895	330	0.07447	330	0.07736	330	0.1005	330	0.10339	330	0.12436	330	0.12725	330	0.14532	330	0.14749
																												331	0.01557	331	0.04458	331	0.04813	331	0.07323	331	0.07608	331	0.09883	331	0.10167	331	0.12229	331	0.12514	331	0.14291	331	0.14504
																												332	0.01522	332	0.04358	332	0.04705	332	0.07158	332	0.07437	332	0.09661	332	0.09939	332	0.11954	332	0.12232	332	0.1397	332	0.14178
																												333	0.01498	333	0.04289	333	0.04631	333	0.07045	333	0.07319	333	0.09508	333	0.09781	333	0.11765	333	0.12038	333	0.13748	333	0.13954
																												334	0.01472	334	0.04213	334	0.04549	334	0.06922	334	0.0719	334	0.09341	334	0.0961	334	0.11558	334	0.11827	334	0.13507	334	0.13709
																												335	0.01448	335	0.04144	335	0.04475	335	0.06808	335	0.07073	335	0.09188	335	0.09452	335	0.11369	335	0.11634	335	0.13286	335	0.13484
																												336	0.01421	336	0.04069	336	0.04394	336	0.06685	336	0.06944	336	0.09021	336	0.09281	336	0.11163	336	0.11422	336	0.13045	336	0.1324
																												337	0.01395	337	0.03994	337	0.04312	337	0.06561	337	0.06816	337	0.08854	337	0.09109	337	0.10956	337	0.11211	337	0.12804	337	0.12995
																												338	0.01373	338	0.03931	338	0.04245	338	0.06458	338	0.06709	338	0.08715	338	0.08966	338	0.10784	338	0.11035	338	0.12603	338	0.12791
																												339	0.01351	339	0.03869	339	0.04177	339	0.06355	339	0.06602	339	0.08576	339	0.08823	339	0.10612	339	0.10859	339	0.12402	339	0.12587
																												340	0.01327	340	0.038	340	0.04103	340	0.06242	340	0.06484	340	0.08423	340	0.08666	340	0.10423	340	0.10666	340	0.12181	340	0.12362
																												341	0.01307	341	0.03743	341	0.04042	341	0.06149	341	0.06388	341	0.08298	341	0.08537	341	0.10268	341	0.10507	341	0.12	341	0.12179
																												342	0.01279	342	0.03662	342	0.03954	342	0.06015	342	0.06249	342	0.08118	342	0.08351	342	0.10045	342	0.10278	342	0.11738	342	0.11914
																												343	0.01259	343	0.03605	343	0.03893	343	0.05923	343	0.06153	343	0.07993	343	0.08223	343	0.0989	343	0.1012	343	0.11558	343	0.1173
																												344	0.01242	344	0.03555	344	0.03839	344	0.0584	344	0.06067	344	0.07881	344	0.08108	344	0.09752	344	0.09979	344	0.11397	344	0.11567
																												345	0.01224	345	0.03505	345	0.03784	345	0.05758	345	0.05981	345	0.0777	345	0.07994	345	0.09615	345	0.09838	345	0.11236	345	0.11404
																												346	0.01205	346	0.03449	346	0.03724	346	0.05665	346	0.05885	346	0.07645	346	0.07865	346	0.0946	346	0.0968	346	0.11055	346	0.1122
																												347	0.01183	347	0.03386	347	0.03656	347	0.05562	347	0.05778	347	0.07506	347	0.07722	347	0.09288	347	0.09504	347	0.10854	347	0.11016
																												348	0.01167	348	0.03342	348	0.03608	348	0.0549	348	0.05703	348	0.07409	348	0.07622	348	0.09168	348	0.09381	348	0.10713	348	0.10873
																												349	0.01148	349	0.03285	349	0.03547	349	0.05397	349	0.05607	349	0.07284	349	0.07493	349	0.09013	349	0.09222	349	0.10532	349	0.1069
																												350	0.01126	350	0.03223	350	0.0348	350	0.05294	350	0.055	350	0.07145	350	0.0735	350	0.08841	350	0.09046	350	0.10331	350	0.10486
																												351	0.0111	351	0.03179	351	0.03432	351	0.05222	351	0.05425	351	0.07047	351	0.0725	351	0.0872	351	0.08923	351	0.10191	351	0.10343
																												352	0.01093	352	0.03129	352	0.03378	352	0.0514	352	0.05339	352	0.06936	352	0.07136	352	0.08583	352	0.08782	352	0.1003	352	0.1018
																												353	0.01075	353	0.03079	353	0.03324	353	0.05057	353	0.05254	353	0.06825	353	0.07021	353	0.08445	353	0.08642	353	0.09869	353	0.10016
																												354	0.01056	354	0.03022	354	0.03263	354	0.04965	354	0.05157	354	0.067	354	0.06893	354	0.0829	354	0.08483	354	0.09688	354	0.09833
																												355	0.01034	355	0.02959	355	0.03195	355	0.04862	355	0.0505	355	0.06561	355	0.0675	355	0.08118	355	0.08307	355	0.09487	355	0.09629
																												356	0.01012	356	0.02897	356	0.03128	356	0.04759	356	0.04943	356	0.06422	356	0.06607	356	0.07946	356	0.08131	356	0.09286	356	0.09425
																												357	0.00992	357	0.0284	357	0.03067	357	0.04666	357	0.04847	357	0.06297	357	0.06478	357	0.07792	357	0.07973	357	0.09105	357	0.09241
																												358	0.0097	358	0.02778	358	0.02999	358	0.04563	358	0.0474	358	0.06158	358	0.06335	358	0.0762	358	0.07797	358	0.08904	358	0.09037
																												359	0.00944	359	0.02702	359	0.02918	359	0.04439	359	0.04612	359	0.05991	359	0.06163	359	0.07413	359	0.07586	359	0.08663	359	0.08792
																												360	0.00924	360	0.02646	360	0.02857	360	0.04347	360	0.04515	360	0.05866	360	0.06035	360	0.07258	360	0.07427	360	0.08482	360	0.08609
																												361	0.00894	361	0.02558	361	0.02762	361	0.04202	361	0.04366	361	0.05671	361	0.05834	361	0.07018	361	0.07181	361	0.08201	361	0.08323
																												362	0.00872	362	0.02495	362	0.02694	362	0.04099	362	0.04259	362	0.05532	362	0.05691	362	0.06846	362	0.07005	362	0.08	362	0.08119
																												363	0.0085	363	0.02433	363	0.02627	363	0.03996	363	0.04152	363	0.05393	363	0.05548	363	0.06674	363	0.06829	363	0.07799	363	0.07915
																												364	0.00821	364	0.02351	364	0.02539	364	0.03863	364	0.04013	364	0.05213	364	0.05362	364	0.0645	364	0.066	364	0.07537	364	0.0765
																												365	0.00799	365	0.02289	365	0.02471	365	0.03759	365	0.03905	365	0.05074	365	0.05219	365	0.06278	365	0.06424	365	0.07337	365	0.07446
																												366	0.00773	366	0.02213	366	0.0239	366	0.03636	366	0.03777	366	0.04907	366	0.05048	366	0.06072	366	0.06213	366	0.07095	366	0.07201
																												367	0.00747	367	0.02138	367	0.02309	367	0.03512	367	0.03649	367	0.0474	367	0.04876	367	0.05865	367	0.06002	367	0.06854	367	0.06956
																												368	0.00727	368	0.02082	368	0.02248	368	0.0342	368	0.03552	368	0.04615	368	0.04748	368	0.0571	368	0.05843	368	0.06673	368	0.06773
																												369	0.00705	369	0.02019	369	0.0218	369	0.03317	369	0.03445	369	0.04476	369	0.04605	369	0.05538	369	0.05667	369	0.06472	369	0.06569
																												370	0.00683	370	0.01956	370	0.02112	370	0.03214	370	0.03338	370	0.04337	370	0.04462	370	0.05366	370	0.05491	370	0.06271	370	0.06365
																												371	0.00661	371	0.01894	371	0.02045	371	0.03111	371	0.03231	371	0.04198	371	0.04319	371	0.05194	371	0.05315	371	0.0607	371	0.06161
																												372	0.00644	372	0.01843	372	0.0199	372	0.03028	372	0.03146	372	0.04087	372	0.04204	372	0.05057	372	0.05174	372	0.05909	372	0.05998
																												373	0.00624	373	0.01787	373	0.01929	373	0.02936	373	0.0305	373	0.03962	373	0.04076	373	0.04902	373	0.05016	373	0.05729	373	0.05814
																												374	0.00609	374	0.01743	374	0.01882	374	0.02863	374	0.02975	374	0.03864	374	0.03975	374	0.04782	374	0.04893	374	0.05588	374	0.05671
																												375	0.00591	375	0.01693	375	0.01828	375	0.02781	375	0.02889	375	0.03753	375	0.03861	375	0.04644	375	0.04752	375	0.05427	375	0.05508
																												376	0.00576	376	0.01649	376	0.01781	376	0.02709	376	0.02814	376	0.03656	376	0.03761	376	0.04524	376	0.04629	376	0.05286	376	0.05365
																												377	0.00563	377	0.01611	377	0.0174	377	0.02647	377	0.0275	377	0.03572	377	0.03675	377	0.0442	377	0.04523	377	0.05166	377	0.05243
																												378	0.0055	378	0.01574	378	0.01699	378	0.02585	378	0.02686	378	0.03489	378	0.03589	378	0.04317	378	0.04418	378	0.05045	378	0.0512
																												379	0.00534	379	0.0153	379	0.01652	379	0.02513	379	0.02611	379	0.03392	379	0.03489	379	0.04197	379	0.04294	379	0.04904	379	0.04978
																												380	0.00526	380	0.01505	380	0.01625	380	0.02472	380	0.02568	380	0.03336	380	0.03432	380	0.04128	380	0.04224	380	0.04824	380	0.04896
																												381	0.00512	381	0.01467	381	0.01584	381	0.0241	381	0.02504	381	0.03253	381	0.03346	381	0.04025	381	0.04118	381	0.04703	381	0.04774
																												382	0.00506	382	0.01448	382	0.01564	382	0.02379	382	0.02472	382	0.03211	382	0.03303	382	0.03973	382	0.04066	382	0.04643	382	0.04712
																												383	0.00495	383	0.01417	383	0.0153	383	0.02328	383	0.02418	383	0.03141	383	0.03232	383	0.03887	383	0.03978	383	0.04543	383	0.0461
																												384	0.00488	384	0.01398	384	0.0151	384	0.02297	384	0.02386	384	0.031	384	0.03189	384	0.03836	384	0.03925	384	0.04482	384	0.04549
																												385	0.00477	385	0.01367	385	0.01476	385	0.02245	385	0.02333	385	0.0303	385	0.03117	385	0.0375	385	0.03837	385	0.04382	385	0.04447
																												386	0.00469	386	0.01342	386	0.01449	386	0.02204	386	0.0229	386	0.02975	386	0.0306	386	0.03681	386	0.03766	386	0.04301	386	0.04366
																												387	0.00464	387	0.01329	387	0.01435	387	0.02184	387	0.02268	387	0.02947	387	0.03032	387	0.03646	387	0.03731	387	0.04261	387	0.04325
																												388	0.00456	388	0.01304	388	0.01408	388	0.02142	388	0.02226	388	0.02891	388	0.02974	388	0.03578	388	0.03661	388	0.04181	388	0.04243
																												389	0.00449	389	0.01285	389	0.01388	389	0.02112	389	0.02194	389	0.0285	389	0.02932	389	0.03526	389	0.03608	389	0.04121	389	0.04182
																												390	0.00442	390	0.01267	390	0.01368	390	0.02081	390	0.02161	390	0.02808	390	0.02889	390	0.03474	390	0.03555	390	0.0406	390	0.04121
																												391	0.00436	391	0.01248	391	0.01347	391	0.0205	391	0.02129	391	0.02766	391	0.02846	391	0.03423	391	0.03502	391	0.04	391	0.0406
																												392	0.00431	392	0.01235	392	0.01334	392	0.02029	392	0.02108	392	0.02738	392	0.02817	392	0.03388	392	0.03467	392	0.0396	392	0.04019
																												393	0.00427	393	0.01223	393	0.0132	393	0.02008	393	0.02087	393	0.02711	393	0.02789	393	0.03354	393	0.03432	393	0.0392	393	0.03978
																												394	0.0042	394	0.01204	394	0.013	394	0.01978	394	0.02054	394	0.02669	394	0.02746	394	0.03302	394	0.03379	394	0.03859	394	0.03917
																												395	0.00418	395	0.01198	395	0.01293	395	0.01967	395	0.02044	395	0.02655	395	0.02731	395	0.03285	395	0.03362	395	0.03839	395	0.03896
																												396	0.00412	396	0.01179	396	0.01273	396	0.01936	396	0.02012	396	0.02613	396	0.02688	396	0.03234	396	0.03309	396	0.03779	396	0.03835
																												397	0.0041	397	0.01172	397	0.01266	397	0.01926	397	0.02001	397	0.02599	397	0.02674	397	0.03216	397	0.03291	397	0.03759	397	0.03815
																												398	0.00405	398	0.0116	398	0.01252	398	0.01905	398	0.0198	398	0.02572	398	0.02645	398	0.03182	398	0.03256	398	0.03719	398	0.03774
																												399	0.00405	399	0.0116	399	0.01252	399	0.01905	399	0.0198	399	0.02572	399	0.02645	399	0.03182	399	0.03256	399	0.03719	399	0.03774
																												400	0.00401	400	0.01147	400	0.01239	400	0.01885	400	0.01958	400	0.02544	400	0.02617	400	0.03148	400	0.03221	400	0.03678	400	0.03733
																												401	0.00401	401	0.01147	401	0.01239	401	0.01885	401	0.01958	401	0.02544	401	0.02617	401	0.03148	401	0.03221	401	0.03678	401	0.03733
																												402	0.00396	402	0.01135	402	0.01225	402	0.01864	402	0.01937	402	0.02516	402	0.02588	402	0.03113	402	0.03186	402	0.03638	402	0.03692
																												403	0.00394	403	0.01129	403	0.01219	403	0.01854	403	0.01926	403	0.02502	403	0.02574	403	0.03096	403	0.03168	403	0.03618	403	0.03672
																												404	0.00394	404	0.01129	404	0.01219	404	0.01854	404	0.01926	404	0.02502	404	0.02574	404	0.03096	404	0.03168	404	0.03618	404	0.03672
																												405	0.00394	405	0.01129	405	0.01219	405	0.01854	405	0.01926	405	0.02502	405	0.02574	405	0.03096	405	0.03168	405	0.03618	405	0.03672
																												406	0.00394	406	0.01129	406	0.01219	406	0.01854	406	0.01926	406	0.02502	406	0.02574	406	0.03096	406	0.03168	406	0.03618	406	0.03672
																												407	0.00396	407	0.01135	407	0.01225	407	0.01864	407	0.01937	407	0.02516	407	0.02588	407	0.03113	407	0.03186	407	0.03638	407	0.03692
																												408	0.00394	408	0.01129	408	0.01219	408	0.01854	408	0.01926	408	0.02502	408	0.02574	408	0.03096	408	0.03168	408	0.03618	408	0.03672
																												409	0.00396	409	0.01135	409	0.01225	409	0.01864	409	0.01937	409	0.02516	409	0.02588	409	0.03113	409	0.03186	409	0.03638	409	0.03692
																												410	0.00396	410	0.01135	410	0.01225	410	0.01864	410	0.01937	410	0.02516	410	0.02588	410	0.03113	410	0.03186	410	0.03638	410	0.03692
																												411	0.00401	411	0.01147	411	0.01239	411	0.01885	411	0.01958	411	0.02544	411	0.02617	411	0.03148	411	0.03221	411	0.03678	411	0.03733
																												412	0.00403	412	0.01154	412	0.01246	412	0.01895	412	0.01969	412	0.02558	412	0.02631	412	0.03165	412	0.03238	412	0.03698	412	0.03754
																												413	0.00405	413	0.0116	413	0.01252	413	0.01905	413	0.0198	413	0.02572	413	0.02645	413	0.03182	413	0.03256	413	0.03719	413	0.03774
																												414	0.00407	414	0.01166	414	0.01259	414	0.01916	414	0.0199	414	0.02585	414	0.0266	414	0.03199	414	0.03274	414	0.03739	414	0.03794
																												415	0.0041	415	0.01172	415	0.01266	415	0.01926	415	0.02001	415	0.02599	415	0.02674	415	0.03216	415	0.03291	415	0.03759	415	0.03815
																												416	0.00414	416	0.01185	416	0.0128	416	0.01947	416	0.02022	416	0.02627	416	0.02703	416	0.03251	416	0.03326	416	0.03799	416	0.03856
																												417	0.00416	417	0.01191	417	0.01286	417	0.01957	417	0.02033	417	0.02641	417	0.02717	417	0.03268	417	0.03344	417	0.03819	417	0.03876
																												418	0.0042	418	0.01204	418	0.013	418	0.01978	418	0.02054	418	0.02669	418	0.02746	418	0.03302	418	0.03379	418	0.03859	418	0.03917
																												419	0.00423	419	0.0121	419	0.01307	419	0.01988	419	0.02065	419	0.02683	419	0.0276	419	0.0332	419	0.03397	419	0.03879	419	0.03937
																												420	0.00427	420	0.01223	420	0.0132	420	0.02008	420	0.02087	420	0.02711	420	0.02789	420	0.03354	420	0.03432	420	0.0392	420	0.03978
																												421	0.00429	421	0.01229	421	0.01327	421	0.02019	421	0.02097	421	0.02724	421	0.02803	421	0.03371	421	0.0345	421	0.0394	421	0.03998
																												422	0.00436	422	0.01248	422	0.01347	422	0.0205	422	0.02129	422	0.02766	422	0.02846	422	0.03423	422	0.03502	422	0.04	422	0.0406
																												423	0.0044	423	0.0126	423	0.01361	423	0.0207	423	0.02151	423	0.02794	423	0.02874	423	0.03457	423	0.03538	423	0.0404	423	0.041
																												424	0.00447	424	0.01279	424	0.01381	424	0.02101	424	0.02183	424	0.02836	424	0.02917	424	0.03509	424	0.0359	424	0.041	424	0.04162
																												425	0.00451	425	0.01292	425	0.01395	425	0.02122	425	0.02204	425	0.02863	425	0.02946	425	0.03543	425	0.03626	425	0.04141	425	0.04202
																												426	0.00458	426	0.0131	426	0.01415	426	0.02153	426	0.02236	426	0.02905	426	0.02989	426	0.03595	426	0.03678	426	0.04201	426	0.04264
																												427	0.00462	427	0.01323	427	0.01428	427	0.02173	427	0.02258	427	0.02933	427	0.03017	427	0.03629	427	0.03714	427	0.04241	427	0.04304
																												428	0.00469	428	0.01342	428	0.01449	428	0.02204	428	0.0229	428	0.02975	428	0.0306	428	0.03681	428	0.03766	428	0.04301	428	0.04366
																												429	0.00475	429	0.01361	429	0.01469	429	0.02235	429	0.02322	429	0.03016	429	0.03103	429	0.03732	429	0.03819	429	0.04362	429	0.04427
																												430	0.00484	430	0.01386	430	0.01496	430	0.02276	430	0.02365	430	0.03072	430	0.0316	430	0.03801	430	0.0389	430	0.04442	430	0.04508
																												431	0.00491	431	0.01404	431	0.01516	431	0.02307	431	0.02397	431	0.03114	431	0.03203	431	0.03853	431	0.03942	431	0.04502	431	0.0457
																												432	0.00499	432	0.0143	432	0.01544	432	0.02348	432	0.0244	432	0.03169	432	0.0326	432	0.03922	432	0.04013	432	0.04583	432	0.04651
																												433	0.00506	433	0.01448	433	0.01564	433	0.02379	433	0.02472	433	0.03211	433	0.03303	433	0.03973	433	0.04066	433	0.04643	433	0.04712
																												434	0.00515	434	0.01473	434	0.01591	434	0.0242	434	0.02514	434	0.03267	434	0.0336	434	0.04042	434	0.04136	434	0.04723	434	0.04794
																												435	0.00526	435	0.01505	435	0.01625	435	0.02472	435	0.02568	435	0.03336	435	0.03432	435	0.04128	435	0.04224	435	0.04824	435	0.04896
																												436	0.00534	436	0.0153	436	0.01652	436	0.02513	436	0.02611	436	0.03392	436	0.03489	436	0.04197	436	0.04294	436	0.04904	436	0.04978
																												437	0.00545	437	0.01561	437	0.01686	437	0.02565	437	0.02664	437	0.03461	437	0.03561	437	0.04283	437	0.04382	437	0.05005	437	0.0508
																												438	0.00556	438	0.01593	438	0.0172	438	0.02616	438	0.02718	438	0.03531	438	0.03632	438	0.04369	438	0.0447	438	0.05105	438	0.05182
																												439	0.00565	439	0.01618	439	0.01747	439	0.02657	439	0.02761	439	0.03586	439	0.03689	439	0.04438	439	0.04541	439	0.05186	439	0.05263
																												440	0.00576	440	0.01649	440	0.01781	440	0.02709	440	0.02814	440	0.03656	440	0.03761	440	0.04524	440	0.04629	440	0.05286	440	0.05365
																												441	0.00585	441	0.01674	441	0.01808	441	0.0275	441	0.02857	441	0.03711	441	0.03818	441	0.04592	441	0.04699	441	0.05367	441	0.05447
																												442	0.00596	442	0.01705	442	0.01841	442	0.02802	442	0.0291	442	0.03781	442	0.0389	442	0.04678	442	0.04787	442	0.05467	442	0.05549
																												443	0.00609	443	0.01743	443	0.01882	443	0.02863	443	0.02975	443	0.03864	443	0.03975	443	0.04782	443	0.04893	443	0.05588	443	0.05671
																												444	0.00618	444	0.01768	444	0.01909	444	0.02905	444	0.03017	444	0.0392	444	0.04033	444	0.0485	444	0.04963	444	0.05668	444	0.05753
																												445	0.00629	445	0.01799	445	0.01943	445	0.02956	445	0.03071	445	0.03989	445	0.04104	445	0.04936	445	0.05051	445	0.05769	445	0.05855
																												446	0.00639	446	0.01831	446	0.01977	446	0.03008	446	0.03124	446	0.04059	446	0.04176	446	0.05022	446	0.05139	446	0.05869	446	0.05957
																												447	0.0065	447	0.01862	447	0.02011	447	0.03059	447	0.03178	447	0.04128	447	0.04247	447	0.05108	447	0.05227	447	0.0597	447	0.06059
																												448	0.00659	448	0.01887	448	0.02038	448	0.031	448	0.03221	448	0.04184	448	0.04304	448	0.05177	448	0.05298	448	0.0605	448	0.0614
																												449	0.0067	449	0.01919	449	0.02072	449	0.03152	449	0.03274	449	0.04253	449	0.04376	449	0.05263	449	0.05386	449	0.06151	449	0.06242
																												450	0.00681	450	0.0195	450	0.02105	450	0.03203	450	0.03328	450	0.04323	450	0.04447	450	0.05349	450	0.05474	450	0.06251	450	0.06344
																												451	0.0069	451	0.01975	451	0.02133	451	0.03245	451	0.0337	451	0.04379	451	0.04504	451	0.05418	451	0.05544	451	0.06332	451	0.06426
																												452	0.00699	452	0.02	452	0.0216	452	0.03286	452	0.03413	452	0.04434	452	0.04562	452	0.05487	452	0.05614	452	0.06412	452	0.06508
																												453	0.00707	453	0.02025	453	0.02187	453	0.03327	453	0.03456	453	0.0449	453	0.04619	453	0.05556	453	0.05685	453	0.06492	453	0.06589
																												454	0.00718	454	0.02057	454	0.02221	454	0.03378	454	0.0351	454	0.04559	454	0.0469	454	0.05642	454	0.05773	454	0.06593	454	0.06691
																												455	0.00727	455	0.02082	455	0.02248	455	0.0342	455	0.03552	455	0.04615	455	0.04748	455	0.0571	455	0.05843	455	0.06673	455	0.06773
																												456	0.00736	456	0.02107	456	0.02275	456	0.03461	456	0.03595	456	0.0467	456	0.04805	456	0.05779	456	0.05914	456	0.06754	456	0.06854
																												457	0.00747	457	0.02138	457	0.02309	457	0.03512	457	0.03649	457	0.0474	457	0.04876	457	0.05865	457	0.06002	457	0.06854	457	0.06956
																												458	0.00758	458	0.02169	458	0.02342	458	0.03564	458	0.03702	458	0.04809	458	0.04948	458	0.05951	458	0.0609	458	0.06955	458	0.07058
																												459	0.00767	459	0.02195	459	0.0237	459	0.03605	459	0.03745	459	0.04865	459	0.05005	459	0.0602	459	0.0616	459	0.07035	459	0.0714
																												460	0.00777	460	0.02226	460	0.02403	460	0.03657	460	0.03799	460	0.04935	460	0.05077	460	0.06106	460	0.06248	460	0.07136	460	0.07242
																												461	0.00786	461	0.02251	461	0.0243	461	0.03698	461	0.03841	461	0.0499	461	0.05134	461	0.06175	461	0.06318	461	0.07216	461	0.07324
																												462	0.00795	462	0.02276	462	0.02458	462	0.03739	462	0.03884	462	0.05046	462	0.05191	462	0.06244	462	0.06389	462	0.07296	462	0.07405
																												463	0.00806	463	0.02307	463	0.02491	463	0.0379	463	0.03938	463	0.05115	463	0.05262	463	0.0633	463	0.06477	463	0.07397	463	0.07507
																												464	0.00817	464	0.02339	464	0.02525	464	0.03842	464	0.03991	464	0.05185	464	0.05334	464	0.06416	464	0.06565	464	0.07497	464	0.07609
																												465	0.00826	465	0.02364	465	0.02552	465	0.03883	465	0.04034	465	0.0524	465	0.05391	465	0.06484	465	0.06635	465	0.07578	465	0.07691
																												466	0.00834	466	0.02389	466	0.02579	466	0.03924	466	0.04077	466	0.05296	466	0.05448	466	0.06553	466	0.06706	466	0.07658	466	0.07772
																												467	0.00843	467	0.02414	467	0.02606	467	0.03965	467	0.0412	467	0.05352	467	0.05506	467	0.06622	467	0.06776	467	0.07739	467	0.07854
																												468	0.00852	468	0.02439	468	0.02634	468	0.04007	468	0.04162	468	0.05407	468	0.05563	468	0.06691	468	0.06846	468	0.07819	468	0.07936
																												469	0.00858	469	0.02458	469	0.02654	469	0.04038	469	0.04194	469	0.05449	469	0.05606	469	0.06742	469	0.06899	469	0.07879	469	0.07997
																												470	0.00865	470	0.02477	470	0.02674	470	0.04068	470	0.04227	470	0.05491	470	0.05649	470	0.06794	470	0.06952	470	0.0794	470	0.08058
																												471	0.00872	471	0.02495	471	0.02694	471	0.04099	471	0.04259	471	0.05532	471	0.05691	471	0.06846	471	0.07005	471	0.08	471	0.08119
																												472	0.00876	472	0.02508	472	0.02708	472	0.0412	472	0.0428	472	0.0556	472	0.0572	472	0.0688	472	0.0704	472	0.0804	472	0.0816
																												473	0.0088	473	0.02521	473	0.02722	473	0.04141	473	0.04301	473	0.05588	473	0.05749	473	0.06914	473	0.07075	473	0.0808	473	0.08201
																												474	0.00885	474	0.02533	474	0.02735	474	0.04161	474	0.04323	474	0.05616	474	0.05777	474	0.06949	474	0.0711	474	0.0812	474	0.08242
																												475	0.00887	475	0.02539	475	0.02742	475	0.04172	475	0.04334	475	0.0563	475	0.05792	475	0.06966	475	0.07128	475	0.08141	475	0.08262
																												476	0.00889	476	0.02546	476	0.02749	476	0.04182	476	0.04344	476	0.05643	476	0.05806	476	0.06983	476	0.07146	476	0.08161	476	0.08282
																												477	0.00891	477	0.02552	477	0.02755	477	0.04192	477	0.04355	477	0.05657	477	0.0582	477	0.07	477	0.07163	477	0.08181	477	0.08303
																												478	0.00891	478	0.02552	478	0.02755	478	0.04192	478	0.04355	478	0.05657	478	0.0582	478	0.07	478	0.07163	478	0.08181	478	0.08303
																												479	0.00894	479	0.02558	479	0.02762	479	0.04202	479	0.04366	479	0.05671	479	0.05834	479	0.07018	479	0.07181	479	0.08201	479	0.08323
																												480	0.00894	480	0.02558	480	0.02762	480	0.04202	480	0.04366	480	0.05671	480	0.05834	480	0.07018	480	0.07181	480	0.08201	480	0.08323
																												481	0.00891	481	0.02552	481	0.02755	481	0.04192	481	0.04355	481	0.05657	481	0.0582	481	0.07	481	0.07163	481	0.08181	481	0.08303
																												482	0.00891	482	0.02552	482	0.02755	482	0.04192	482	0.04355	482	0.05657	482	0.0582	482	0.07	482	0.07163	482	0.08181	482	0.08303
																												483	0.00889	483	0.02546	483	0.02749	483	0.04182	483	0.04344	483	0.05643	483	0.05806	483	0.06983	483	0.07146	483	0.08161	483	0.08282
																												484	0.00889	484	0.02546	484	0.02749	484	0.04182	484	0.04344	484	0.05643	484	0.05806	484	0.06983	484	0.07146	484	0.08161	484	0.08282
																												485	0.00887	485	0.02539	485	0.02742	485	0.04172	485	0.04334	485	0.0563	485	0.05792	485	0.06966	485	0.07128	485	0.08141	485	0.08262
																												486	0.00885	486	0.02533	486	0.02735	486	0.04161	486	0.04323	486	0.05616	486	0.05777	486	0.06949	486	0.0711	486	0.0812	486	0.08242
																												487	0.00883	487	0.02527	487	0.02728	487	0.04151	487	0.04312	487	0.05602	487	0.05763	487	0.06932	487	0.07093	487	0.081	487	0.08221
																												488	0.00883	488	0.02527	488	0.02728	488	0.04151	488	0.04312	488	0.05602	488	0.05763	488	0.06932	488	0.07093	488	0.081	488	0.08221
																												489	0.0088	489	0.02521	489	0.02722	489	0.04141	489	0.04301	489	0.05588	489	0.05749	489	0.06914	489	0.07075	489	0.0808	489	0.08201
																												490	0.00878	490	0.02514	490	0.02715	490	0.0413	490	0.04291	490	0.05574	490	0.05734	490	0.06897	490	0.07058	490	0.0806	490	0.0818
																												491	0.00878	491	0.02514	491	0.02715	491	0.0413	491	0.04291	491	0.05574	491	0.05734	491	0.06897	491	0.07058	491	0.0806	491	0.0818
																												492	0.00878	492	0.02514	492	0.02715	492	0.0413	492	0.04291	492	0.05574	492	0.05734	492	0.06897	492	0.07058	492	0.0806	492	0.0818
																												493	0.00876	493	0.02508	493	0.02708	493	0.0412	493	0.0428	493	0.0556	493	0.0572	493	0.0688	493	0.0704	493	0.0804	493	0.0816
																												494	0.00876	494	0.02508	494	0.02708	494	0.0412	494	0.0428	494	0.0556	494	0.0572	494	0.0688	494	0.0704	494	0.0804	494	0.0816
																												495	0.00874	495	0.02502	495	0.02701	495	0.0411	495	0.04269	495	0.05546	495	0.05706	495	0.06863	495	0.07022	495	0.0802	495	0.0814
																												496	0.00872	496	0.02495	496	0.02694	496	0.04099	496	0.04259	496	0.05532	496	0.05691	496	0.06846	496	0.07005	496	0.08	496	0.08119
																												497	0.00872	497	0.02495	497	0.02694	497	0.04099	497	0.04259	497	0.05532	497	0.05691	497	0.06846	497	0.07005	497	0.08	497	0.08119
																												498	0.00867	498	0.02483	498	0.02681	498	0.04079	498	0.04237	498	0.05504	498	0.05663	498	0.06811	498	0.0697	498	0.0796	498	0.08078
																												499	0.00865	499	0.02477	499	0.02674	499	0.04068	499	0.04227	499	0.05491	499	0.05649	499	0.06794	499	0.06952	499	0.0794	499	0.08058
																												500	0.00858	500	0.02458	500	0.02654	500	0.04038	500	0.04194	500	0.05449	500	0.05606	500	0.06742	500	0.06899	500	0.07879	500	0.07997
																												501	0.00852	501	0.02439	501	0.02634	501	0.04007	501	0.04162	501	0.05407	501	0.05563	501	0.06691	501	0.06846	501	0.07819	501	0.07936
																												502	0.00845	502	0.0242	502	0.02613	502	0.03976	502	0.0413	502	0.05365	502	0.0552	502	0.06639	502	0.06794	502	0.07759	502	0.07874
																												503	0.00834	503	0.02389	503	0.02579	503	0.03924	503	0.04077	503	0.05296	503	0.05448	503	0.06553	503	0.06706	503	0.07658	503	0.07772
																												504	0.00828	504	0.0237	504	0.02559	504	0.03893	504	0.04045	504	0.05254	504	0.05405	504	0.06502	504	0.06653	504	0.07598	504	0.07711
																												505	0.00815	505	0.02332	505	0.02518	505	0.03832	505	0.0398	505	0.05171	505	0.0532	505	0.06398	505	0.06547	505	0.07477	505	0.07589
																												506	0.00802	506	0.02295	506	0.02478	506	0.0377	506	0.03916	506	0.05087	506	0.05234	506	0.06295	506	0.06442	506	0.07357	506	0.07466
																												507	0.00788	507	0.02257	507	0.02437	507	0.03708	507	0.03852	507	0.05004	507	0.05148	507	0.06192	507	0.06336	507	0.07236	507	0.07344
																												508	0.00775	508	0.0222	508	0.02397	508	0.03646	508	0.03788	508	0.04921	508	0.05062	508	0.06089	508	0.0623	508	0.07115	508	0.07222
																												509	0.00762	509	0.02182	509	0.02356	509	0.03584	509	0.03724	509	0.04837	509	0.04976	509	0.05986	509	0.06125	509	0.06995	509	0.07099
																												510	0.00747	510	0.02138	510	0.02309	510	0.03512	510	0.03649	510	0.0474	510	0.04876	510	0.05865	510	0.06002	510	0.06854	510	0.06956
																												511	0.00731	511	0.02094	511	0.02261	511	0.0344	511	0.03574	511	0.04643	511	0.04776	511	0.05745	511	0.05878	511	0.06713	511	0.06814
																												512	0.00716	512	0.0205	512	0.02214	512	0.03368	512	0.03499	512	0.04545	512	0.04676	512	0.05624	512	0.05755	512	0.06573	512	0.06671
																												513	0.00701	513	0.02006	513	0.02166	513	0.03296	513	0.03424	513	0.04448	513	0.04576	513	0.05504	513	0.05632	513	0.06432	513	0.06528
																												514	0.00688	514	0.01969	514	0.02126	514	0.03234	514	0.0336	514	0.04365	514	0.0449	514	0.05401	514	0.05526	514	0.06311	514	0.06406
																												515	0.00675	515	0.01931	515	0.02085	515	0.03172	515	0.03296	515	0.04281	515	0.04404	515	0.05298	515	0.05421	515	0.06191	515	0.06283
																												516	0.00659	516	0.01887	516	0.02038	516	0.031	516	0.03221	516	0.04184	516	0.04304	516	0.05177	516	0.05298	516	0.0605	516	0.0614
																												517	0.00646	517	0.0185	517	0.01997	517	0.03039	517	0.03157	517	0.04101	517	0.04219	517	0.05074	517	0.05192	517	0.0593	517	0.06018
																												518	0.00633	518	0.01812	518	0.01957	518	0.02977	518	0.03092	518	0.04017	518	0.04133	518	0.04971	518	0.05086	518	0.05809	518	0.05896
																												519	0.00622	519	0.01781	519	0.01923	519	0.02925	519	0.03039	519	0.03948	519	0.04061	519	0.04885	519	0.04998	519	0.05708	519	0.05794
																												520	0.00609	520	0.01743	520	0.01882	520	0.02863	520	0.02975	520	0.03864	520	0.03975	520	0.04782	520	0.04893	520	0.05588	520	0.05671
																												521	0.00598	521	0.01712	521	0.01848	521	0.02812	521	0.02921	521	0.03795	521	0.03904	521	0.04696	521	0.04805	521	0.05487	521	0.05569
																												522	0.00585	522	0.01674	522	0.01808	522	0.0275	522	0.02857	522	0.03711	522	0.03818	522	0.04592	522	0.04699	522	0.05367	522	0.05447
																												523	0.00574	523	0.01643	523	0.01774	523	0.02699	523	0.02803	523	0.03642	523	0.03747	523	0.04506	523	0.04611	523	0.05266	523	0.05345
																												524	0.00565	524	0.01618	524	0.01747	524	0.02657	524	0.02761	524	0.03586	524	0.03689	524	0.04438	524	0.04541	524	0.05186	524	0.05263
																												525	0.00554	525	0.01586	525	0.01713	525	0.02606	525	0.02707	525	0.03517	525	0.03618	525	0.04352	525	0.04453	525	0.05085	525	0.05161
																												526	0.00545	526	0.01561	526	0.01686	526	0.02565	526	0.02664	526	0.03461	526	0.03561	526	0.04283	526	0.04382	526	0.05005	526	0.0508
																												527	0.00539	527	0.01542	527	0.01665	527	0.02534	527	0.02632	527	0.03419	527	0.03518	527	0.04231	527	0.0433	527	0.04945	527	0.05018
																												528	0.0053	528	0.01517	528	0.01638	528	0.02493	528	0.02589	528	0.03364	528	0.03461	528	0.04162	528	0.04259	528	0.04864	528	0.04937
																												529	0.00526	529	0.01505	529	0.01625	529	0.02472	529	0.02568	529	0.03336	529	0.03432	529	0.04128	529	0.04224	529	0.04824	529	0.04896
																												530	0.00519	530	0.01486	530	0.01604	530	0.02441	530	0.02536	530	0.03294	530	0.03389	530	0.04076	530	0.04171	530	0.04764	530	0.04835
																												531	0.00512	531	0.01467	531	0.01584	531	0.0241	531	0.02504	531	0.03253	531	0.03346	531	0.04025	531	0.04118	531	0.04703	531	0.04774
																												532	0.00506	532	0.01448	532	0.01564	532	0.02379	532	0.02472	532	0.03211	532	0.03303	532	0.03973	532	0.04066	532	0.04643	532	0.04712
																												533	0.00499	533	0.0143	533	0.01544	533	0.02348	533	0.0244	533	0.03169	533	0.0326	533	0.03922	533	0.04013	533	0.04583	533	0.04651
																												534	0.00493	534	0.01411	534	0.01523	534	0.02318	534	0.02408	534	0.03128	534	0.03218	534	0.0387	534	0.0396	534	0.04523	534	0.0459
																												535	0.00486	535	0.01392	535	0.01503	535	0.02287	535	0.02375	535	0.03086	535	0.03175	535	0.03818	535	0.03907	535	0.04462	535	0.04529
																												536	0.00475	536	0.01361	536	0.01469	536	0.02235	536	0.02322	536	0.03016	536	0.03103	536	0.03732	536	0.03819	536	0.04362	536	0.04427
																												537	0.00466	537	0.01336	537	0.01442	537	0.02194	537	0.02279	537	0.02961	537	0.03046	537	0.03664	537	0.03749	537	0.04281	537	0.04345
																												538	0.00456	538	0.01304	538	0.01408	538	0.02142	538	0.02226	538	0.02891	538	0.02974	538	0.03578	538	0.03661	538	0.04181	538	0.04243
																												539	0.00442	539	0.01267	539	0.01368	539	0.02081	539	0.02161	539	0.02808	539	0.02889	539	0.03474	539	0.03555	539	0.0406	539	0.04121
																												540	0.00427	540	0.01223	540	0.0132	540	0.02008	540	0.02087	540	0.02711	540	0.02789	540	0.03354	540	0.03432	540	0.0392	540	0.03978
																												541	0.00412	541	0.01179	541	0.01273	541	0.01936	541	0.02012	541	0.02613	541	0.02688	541	0.03234	541	0.03309	541	0.03779	541	0.03835
																												542	0.00396	542	0.01135	542	0.01225	542	0.01864	542	0.01937	542	0.02516	542	0.02588	542	0.03113	542	0.03186	542	0.03638	542	0.03692
																												543	0.00379	543	0.01085	543	0.01171	543	0.01782	543	0.01851	543	0.02405	543	0.02474	543	0.02976	543	0.03045	543	0.03477	543	0.03529
																												544	0.00364	544	0.01041	544	0.01124	544	0.0171	544	0.01776	544	0.02307	544	0.02374	544	0.02855	544	0.02922	544	0.03337	544	0.03386
																												545	0.00346	545	0.00991	545	0.0107	545	0.01627	545	0.01691	545	0.02196	545	0.02259	545	0.02718	545	0.02781	545	0.03176	545	0.03223
																												546	0.00329	546	0.00941	546	0.01016	546	0.01545	546	0.01605	546	0.02085	546	0.02145	546	0.0258	546	0.0264	546	0.03015	546	0.0306
																												547	0.00311	547	0.0089	547	0.00961	547	0.01463	547	0.01519	547	0.01974	547	0.02031	547	0.02442	547	0.02499	547	0.02854	547	0.02897
																												548	0.00293	548	0.0084	548	0.00907	548	0.0138	548	0.01434	548	0.01863	548	0.01916	548	0.02305	548	0.02358	548	0.02693	548	0.02734
																												549	0.00276	549	0.0079	549	0.00853	549	0.01298	549	0.01348	549	0.01751	549	0.01802	549	0.02167	549	0.02218	549	0.02533	549	0.0257
																												550	0.00261	550	0.00746	550	0.00806	550	0.01226	550	0.01273	550	0.01654	550	0.01702	550	0.02047	550	0.02094	550	0.02392	550	0.02428
																												551	0.00245	551	0.00702	551	0.00758	551	0.01154	551	0.01198	551	0.01557	551	0.01602	551	0.01926	551	0.01971	551	0.02251	551	0.02285
																												552	0.00232	552	0.00665	552	0.00718	552	0.01092	552	0.01134	552	0.01473	552	0.01516	552	0.01823	552	0.01866	552	0.02131	552	0.02162
																												553	0.00217	553	0.00621	553	0.0067	553	0.0102	553	0.01059	553	0.01376	553	0.01416	553	0.01703	553	0.01742	553	0.0199	553	0.0202
																												554	0.00204	554	0.00583	554	0.0063	554	0.00958	554	0.00995	554	0.01293	554	0.0133	554	0.016	554	0.01637	554	0.01869	554	0.01897
																												555	0.00191	555	0.00545	555	0.00589	555	0.00896	555	0.00931	555	0.01209	555	0.01244	555	0.01496	555	0.01531	555	0.01749	555	0.01775
																												556	0.00177	556	0.00508	556	0.00548	556	0.00834	556	0.00867	556	0.01126	556	0.01158	556	0.01393	556	0.01426	556	0.01628	556	0.01652
																												557	0.00166	557	0.00477	557	0.00515	557	0.00783	557	0.00813	557	0.01056	557	0.01087	557	0.01307	557	0.01338	557	0.01528	557	0.0155
																												558	0.00158	558	0.00451	558	0.00487	558	0.00742	558	0.0077	558	0.01001	558	0.0103	558	0.01238	558	0.01267	558	0.01447	558	0.01469
																												559	0.00147	559	0.0042	559	0.00454	559	0.0069	559	0.00717	559	0.00931	559	0.00958	559	0.01152	559	0.01179	559	0.01347	559	0.01367
																												560	0.00138	560	0.00395	560	0.00427	560	0.00649	560	0.00674	560	0.00876	560	0.00901	560	0.01084	560	0.01109	560	0.01266	560	0.01285
																												561	0.00129	561	0.0037	561	0.00399	561	0.00608	561	0.00631	561	0.0082	561	0.00844	561	0.01015	561	0.01038	561	0.01186	561	0.01204
																												562	0.0012	562	0.00345	562	0.00372	562	0.00567	562	0.00589	562	0.00765	562	0.00787	562	0.00946	562	0.00968	562	0.01106	562	0.01122
																												563	0.00114	563	0.00326	563	0.00352	563	0.00536	563	0.00556	563	0.00723	563	0.00744	563	0.00894	563	0.00915	563	0.01045	563	0.01061
																												564	0.00105	564	0.00301	564	0.00325	564	0.00494	564	0.00514	564	0.00667	564	0.00686	564	0.00826	564	0.00845	564	0.00965	564	0.00979
																												565	0.00101	565	0.00288	565	0.00311	565	0.00474	565	0.00492	565	0.00639	565	0.00658	565	0.00791	565	0.0081	565	0.00925	565	0.00938
																												566	0.0009417	566	0.0027	566	0.00291	566	0.00443	566	0.0046	566	0.00598	566	0.00615	566	0.0074	566	0.00757	566	0.00864	566	0.00877
																												567	0.0008979	567	0.00257	567	0.00278	567	0.00422	567	0.00439	567	0.0057	567	0.00586	567	0.00705	567	0.00722	567	0.00824	567	0.00836
																												568	0.0008541	568	0.00245	568	0.00264	568	0.00402	568	0.00417	568	0.00542	568	0.00558	568	0.00671	568	0.00686	568	0.00784	568	0.00796
																												569	0.0008103	569	0.00232	569	0.0025	569	0.00381	569	0.00396	569	0.00514	569	0.00529	569	0.00636	569	0.00651	569	0.00744	569	0.00755
																												570	0.0007665	570	0.00219	570	0.00237	570	0.0036	570	0.00374	570	0.00486	570	0.005	570	0.00602	570	0.00616	570	0.00703	570	0.00714
																												571	0.0007227	571	0.00207	571	0.00223	571	0.0034	571	0.00353	571	0.00459	571	0.00472	571	0.00568	571	0.00581	571	0.00663	571	0.00673
																												572	0.0007008	572	0.00201	572	0.00217	572	0.0033	572	0.00342	572	0.00445	572	0.00458	572	0.0055	572	0.00563	572	0.00643	572	0.00653
																												573	0.000657	573	0.00188	573	0.00203	573	0.00309	573	0.00321	573	0.00417	573	0.00429	573	0.00516	573	0.00528	573	0.00603	573	0.00612
																												574	0.0006132	574	0.00176	574	0.0019	574	0.00288	574	0.003	574	0.00389	574	0.004	574	0.00482	574	0.00493	574	0.00563	574	0.00571
																												575	0.0005913	575	0.00169	575	0.00183	575	0.00278	575	0.00289	575	0.00375	575	0.00386	575	0.00464	575	0.00475	575	0.00543	575	0.00551
																												576	0.0005694	576	0.00163	576	0.00176	576	0.00268	576	0.00278	576	0.00361	576	0.00372	576	0.00447	576	0.00458	576	0.00523	576	0.0053
																												577	0.0005475	577	0.00157	577	0.00169	577	0.00258	577	0.00268	577	0.00348	577	0.00358	577	0.0043	577	0.0044	577	0.00503	577	0.0051
																												578	0.0005256	578	0.0015	578	0.00162	578	0.00247	578	0.00257	578	0.00334	578	0.00343	578	0.00413	578	0.00422	578	0.00482	578	0.0049
																												579	0.0005037	579	0.00144	579	0.00156	579	0.00237	579	0.00246	579	0.0032	579	0.00329	579	0.00396	579	0.00405	579	0.00462	579	0.00469
																												580	0.0004818	580	0.00138	580	0.00149	580	0.00227	580	0.00235	580	0.00306	580	0.00315	580	0.00378	580	0.00387	580	0.00442	580	0.00449
																												581	0.0004599	581	0.00132	581	0.00142	581	0.00216	581	0.00225	581	0.00292	581	0.003	581	0.00361	581	0.0037	581	0.00422	581	0.00428
																												582	0.000438	582	0.00125	582	0.00135	582	0.00206	582	0.00214	582	0.00278	582	0.00286	582	0.00344	582	0.00352	582	0.00402	582	0.00408
																												583	0.0004161	583	0.00119	583	0.00129	583	0.00196	583	0.00203	583	0.00264	583	0.00272	583	0.00327	583	0.00334	583	0.00382	583	0.00388
																												584	0.0004161	584	0.00119	584	0.00129	584	0.00196	584	0.00203	584	0.00264	584	0.00272	584	0.00327	584	0.00334	584	0.00382	584	0.00388
																												585	0.0003942	585	0.00113	585	0.00122	585	0.00185	585	0.00193	585	0.0025	585	0.00257	585	0.0031	585	0.00317	585	0.00362	585	0.00367
																												586	0.0003723	586	0.00107	586	0.00115	586	0.00175	586	0.00182	586	0.00236	586	0.00243	586	0.00292	586	0.00299	586	0.00342	586	0.00347
																												587	0.0003723	587	0.00107	587	0.00115	587	0.00175	587	0.00182	587	0.00236	587	0.00243	587	0.00292	587	0.00299	587	0.00342	587	0.00347
																												588	0.0003504	588	0.001	588	0.00108	588	0.00165	588	0.00171	588	0.00222	588	0.00229	588	0.00275	588	0.00282	588	0.00322	588	0.00326
																												589	0.0003504	589	0.001	589	0.00108	589	0.00165	589	0.00171	589	0.00222	589	0.00229	589	0.00275	589	0.00282	589	0.00322	589	0.00326
																												590	0.0003285	590	0.0009405	590	0.00102	590	0.00154	590	0.0016	590	0.00209	590	0.00214	590	0.00258	590	0.00264	590	0.00301	590	0.00306
																												591	0.0003285	591	0.0009405	591	0.00102	591	0.00154	591	0.0016	591	0.00209	591	0.00214	591	0.00258	591	0.00264	591	0.00301	591	0.00306
																												592	0.0003066	592	0.0008778	592	0.0009478	592	0.00144	592	0.0015	592	0.00195	592	0.002	592	0.00241	592	0.00246	592	0.00281	592	0.00286
																												593	0.0002847	593	0.0008151	593	0.0008801	593	0.00134	593	0.00139	593	0.00181	593	0.00186	593	0.00224	593	0.00229	593	0.00261	593	0.00265
																												594	0.0002847	594	0.0008151	594	0.0008801	594	0.00134	594	0.00139	594	0.00181	594	0.00186	594	0.00224	594	0.00229	594	0.00261	594	0.00265
																												595	0.0002628	595	0.0007524	595	0.0008124	595	0.00124	595	0.00128	595	0.00167	595	0.00172	595	0.00206	595	0.00211	595	0.00241	595	0.00245
																												596	0.0002628	596	0.0007524	596	0.0008124	596	0.00124	596	0.00128	596	0.00167	596	0.00172	596	0.00206	596	0.00211	596	0.00241	596	0.00245
																												597	0.0002409	597	0.0006897	597	0.0007447	597	0.00113	597	0.00118	597	0.00153	597	0.00157	597	0.00189	597	0.00194	597	0.00221	597	0.00224
																												598	0.0002409	598	0.0006897	598	0.0007447	598	0.00113	598	0.00118	598	0.00153	598	0.00157	598	0.00189	598	0.00194	598	0.00221	598	0.00224
																												599	0.000219	599	0.000627	599	0.000677	599	0.00103	599	0.00107	599	0.00139	599	0.00143	599	0.00172	599	0.00176	599	0.00201	599	0.00204
																												600	0.000219	600	0.000627	600	0.000677	600	0.00103	600	0.00107	600	0.00139	600	0.00143	600	0.00172	600	0.00176	600	0.00201	600	0.00204

## Sheet: Figure 4c
			Figure 4c	pH=7.4, H2O2			pH=7.4, Fe/FeO NCs, H2O2			pH=6.5, Fe/FeO NCs, H2O2			pH=5.4, Fe/FeO NCs, H2O2			pH=7.4, ICG@Fe/FeO-PPP, H2O2			pH=6.5, ICG@Fe/FeO-PPP, H2O2			pH=5.4, ICG@Fe/FeO-PPP, H2O2
				Magnetic Field (G)	Intensity		Magnetic Field (G)	Intensity		Magnetic Field (G)	Intensity		Magnetic Field (G)	Intensity		Magnetic Field (G)	Intensity		Magnetic Field (G)	Intensity		Magnetic Field (G)	Intensity
				3480	1219110		3480	1121910		3480	990615		3480	786031		3480	572972		3480	412887		3480	223551
				3490.31	1219110		3490.31	1121910		3490.31	990615		3490.31	786031		3490.31	572972		3490.31	412887		3490.31	223551
				3490.33	1219110		3490.33	1121910		3490.33	990615		3490.33	786031		3490.33	572972		3490.33	412887		3490.33	223551
				3490.36	1219110		3490.36	1121910		3490.36	990615		3490.36	786031		3490.36	572972		3490.36	412887		3490.36	223551
				3490.38	1219110		3490.38	1121910		3490.38	990615		3490.38	786031		3490.38	572972		3490.38	412887		3490.38	223551
				3490.41	1219110		3490.41	1121910		3490.41	990615		3490.41	786031		3490.41	572972		3490.41	412887		3490.41	223551
				3486.86	1219110		3486.86	1121910		3486.86	990615		3486.86	786031		3486.86	572972		3486.86	412887		3486.86	223551
				3490.46	1219110		3490.46	1121910		3490.46	990615		3490.46	786031		3490.46	572972		3490.46	412887		3490.46	223551
				3490.48	1219110		3490.48	1121910		3490.48	990615		3490.48	786031		3490.48	572972		3490.48	412887		3490.48	223551
				3490.51	1219110		3490.51	1121910		3490.51	990615		3490.51	786031		3490.51	572972		3490.51	412887		3490.51	223551
				3490.53	1219110		3490.53	1121910		3490.53	990615		3490.53	786031		3490.53	572972		3490.53	412887		3490.53	223551
				3490.55	1219110		3490.55	1121910		3490.55	990615		3490.55	786031		3490.55	572972		3490.55	412887		3490.55	223551
				3490.58	1219110		3490.58	1121910		3490.58	990615		3490.58	786031		3490.58	572972		3490.58	412887		3490.58	223551
				3490.6	1219110		3490.6	1121910		3490.6	990615		3490.6	786031		3490.6	572972		3490.6	412887		3490.6	223551
				3490.63	1219110		3490.63	1121910		3490.63	990615		3490.63	786031		3490.63	572972		3490.63	412887		3490.63	223551
				3490.65	1219110		3490.65	1121910		3490.65	990615		3490.65	786031		3490.65	572972		3490.65	412887		3490.65	223551
				3490.68	1219110		3490.68	1121910		3490.68	990615		3490.68	786031		3490.68	572972		3490.68	412887		3490.68	223551
				3490.7	1219110		3490.7	1121910		3490.7	990615		3490.7	786031		3490.7	572972		3490.7	412887		3490.7	223551
				3490.72	1219110		3490.72	1121910		3490.72	990615		3490.72	786031		3490.72	572972		3490.72	412887		3490.72	223551
				3490.75	1219110		3490.75	1121910		3490.75	990615		3490.75	786031		3490.75	572972		3490.75	412887		3490.75	223551
				3490.77	1219110		3490.77	1121910		3490.77	990615		3490.77	786031		3490.77	572972		3490.77	412887		3490.77	223551
				3490.8	1219110		3490.8	1121910		3490.8	990615		3490.8	786031		3490.8	572972		3490.8	412887		3490.8	223551
				3490.82	1219110		3490.82	1121910		3490.82	990615		3490.82	786031		3490.82	572972		3490.82	412887		3490.82	223551
				3490.85	1219110		3490.85	1121910		3490.85	990615		3490.85	786031		3490.85	572972		3490.85	412887		3490.85	223551
				3490.87	1219110		3490.87	1121910		3490.87	990615		3490.87	786031		3490.87	572972		3490.87	412887		3490.87	223551
				3490.9	1219110		3490.9	1121910		3490.9	990615		3490.9	786031		3490.9	572972		3490.9	412887		3490.9	223551
				3490.92	1219110		3490.92	1121910		3490.92	990615		3490.92	786031		3490.92	572972		3490.92	412887		3490.92	223551
				3490.94	1219110		3490.94	1121910		3490.94	990615		3490.94	786031		3490.94	572972		3490.94	412887		3490.94	223551
				3490.97	1219110		3490.97	1121910		3490.97	990615		3490.97	786031		3490.97	572972		3490.97	412887		3490.97	223551
				3490.99	1219110		3490.99	1121910		3490.99	990615		3490.99	786031		3490.99	572972		3490.99	412887		3490.99	223551
				3491.02	1219110		3491.02	1121910		3491.02	990615		3491.02	786031		3491.02	572972		3491.02	412887		3491.02	223551
				3491.04	1219110		3491.04	1121910		3491.04	990615		3491.04	786031		3491.04	572972		3491.04	412887		3491.04	223551
				3491.07	1219110		3491.07	1121910		3491.07	990615		3491.07	786031		3491.07	572972		3491.07	412887		3491.07	223551
				3491.09	1219110		3491.09	1121910		3491.09	990615		3491.09	786031		3491.09	572972		3491.09	412887		3491.09	223551
				3491.12	1219110		3491.12	1121910		3491.12	990615		3491.12	786031		3491.12	572972		3491.12	412887		3491.12	223551
				3491.14	1219110		3491.14	1121910		3491.14	990615		3491.14	786031		3491.14	572972		3491.14	412887		3491.14	223551
				3491.16	1219110		3491.16	1121910		3491.16	990615		3491.16	786031		3491.16	572972		3491.16	412887		3491.16	223551
				3491.19	1219110		3491.19	1121910		3491.19	990615		3491.19	786031		3491.19	572972		3491.19	412887		3491.19	223551
				3491.21	1219110		3491.21	1121910		3491.21	990615		3491.21	786031		3491.21	572972		3491.21	412887		3491.21	223551
				3491.24	1219110		3491.24	1121910		3491.24	990615		3491.24	786031		3491.24	572972		3491.24	412887		3491.24	223551
				3491.26	1219110		3491.26	1121910		3491.26	990615		3491.26	786031		3491.26	572972		3491.26	412887		3491.26	223551
				3491.29	1219110		3491.29	1121910		3491.29	990615		3491.29	786031		3491.29	572972		3491.29	412887		3491.29	223551
				3491.31	1219110		3491.31	1121910		3491.31	990615		3491.31	786031		3491.31	572972		3491.31	412887		3491.31	223551
				3491.33	1219110		3491.33	1121910		3491.33	990615		3491.33	786031		3491.33	572972		3491.33	412887		3491.33	223551
				3491.36	1219110		3491.36	1121910		3491.36	990615		3491.36	786031		3491.36	572972		3491.36	412887		3491.36	223551
				3491.38	1219110		3491.38	1121910		3491.38	990615		3491.38	786031		3491.38	572972		3491.38	412887		3491.38	223551
				3491.41	1219110		3491.41	1121910		3491.41	990615		3491.41	786031		3491.41	572972		3491.41	412887		3491.41	223551
				3491.43	1219110		3491.43	1121910		3491.43	990615		3491.43	786031		3491.43	572972		3491.43	412887		3491.43	223551
				3491.46	1219110		3491.46	1121910		3491.46	990615		3491.46	786031		3491.46	572972		3491.46	412887		3491.46	223551
				3491.48	1219110		3491.48	1121910		3491.48	990615		3491.48	786031		3491.48	572972		3491.48	412887		3491.48	223551
				3491.51	1219110		3491.51	1121910		3491.51	990615		3491.51	786031		3491.51	572972		3491.51	412887		3491.51	223551
				3491.53	1219110		3491.53	1121910		3491.53	990615		3491.53	786031		3491.53	572972		3491.53	412887		3491.53	223551
				3491.55	1219110		3491.55	1121910		3491.55	990615		3491.55	786031		3491.55	572972		3491.55	412887		3491.55	223551
				3491.58	1219110		3491.58	1121910		3491.58	990615		3491.58	786031		3491.58	572972		3491.58	412887		3491.58	223551
				3491.6	1219110		3491.6	1121910		3491.6	990615		3491.6	786031		3491.6	572972		3491.6	412887		3491.6	223551
				3491.63	1219110		3491.63	1121910		3491.63	990615		3491.63	786031		3491.63	572972		3491.63	412887		3491.63	223551
				3491.65	1219110		3491.65	1121910		3491.65	990615		3491.65	786031		3491.65	572972		3491.65	412887		3491.65	223551
				3491.68	1219110		3491.68	1121910		3491.68	990615		3491.68	786031		3491.68	572972		3491.68	412887		3491.68	223551
				3491.7	1219110		3491.7	1121910		3491.7	990615		3491.7	786031		3491.7	572972		3491.7	412887		3491.7	223551
				3491.73	1219110		3491.73	1121910		3491.73	990615		3491.73	786031		3491.73	572972		3491.73	412887		3491.73	223551
				3491.75	1219110		3491.75	1121910		3491.75	990615		3491.75	786031		3491.75	572972		3491.75	412887		3491.75	223551
				3491.77	1219110		3491.77	1121910		3491.77	990615		3491.77	786031		3491.77	572972		3491.77	412887		3491.77	223551
				3491.8	1219110		3491.8	1121910		3491.8	990615		3491.8	786031		3491.8	572972		3491.8	412887		3491.8	223551
				3491.82	1219110		3491.82	1121910		3491.82	990615		3491.82	786031		3491.82	572972		3491.82	412887		3491.82	223551
				3491.85	1219110		3491.85	1121910		3491.85	990615		3491.85	786031		3491.85	572972		3491.85	412887		3491.85	223551
				3491.87	1219110		3491.87	1121910		3491.87	990615		3491.87	786031		3491.87	572972		3491.87	412887		3491.87	223551
				3491.9	1219110		3491.9	1121910		3491.9	990615		3491.9	786031		3491.9	572972		3491.9	412887		3491.9	223551
				3491.92	1219110		3491.92	1121910		3491.92	990615		3491.92	786031		3491.92	572972		3491.92	412887		3491.92	223551
				3491.94	1219110		3491.94	1121910		3491.94	990615		3491.94	786031		3491.94	572972		3491.94	412887		3491.94	223551
				3491.97	1219110		3491.97	1121910		3491.97	990615		3491.97	786031		3491.97	572972		3491.97	412887		3491.97	223551
				3491.99	1219110		3491.99	1121910		3491.99	990615		3491.99	786031		3491.99	572972		3491.99	412887		3491.99	223551
				3492.02	1219110		3492.02	1121910		3492.02	990615		3492.02	786031		3492.02	572972		3492.02	412887		3492.02	223551
				3492.04	1219110		3492.04	1121910		3492.04	990615		3492.04	786031		3492.04	572972		3492.04	412887		3492.04	223551
				3492.07	1219110		3492.07	1121910		3492.07	990615		3492.07	786031		3492.07	572972		3492.07	412887		3492.07	223551
				3492.09	1219110		3492.09	1121910		3492.09	990615		3492.09	786031		3492.09	572972		3492.09	412887		3492.09	223551
				3492.12	1219110		3492.12	1121910		3492.12	990615		3492.12	786031		3492.12	572972		3492.12	412887		3492.12	223551
				3492.14	1219110		3492.14	1121910		3492.14	990615		3492.14	786031		3492.14	572972		3492.14	412887		3492.14	223551
				3492.16	1219110		3492.16	1121910		3492.16	990615		3492.16	786031		3492.16	572972		3492.16	412887		3492.16	223551
				3492.19	1219110		3492.19	1121910		3492.19	990615		3492.19	786031		3492.19	572972		3492.19	412887		3492.19	223551
				3492.21	1219110		3492.21	1121910		3492.21	990615		3492.21	786031		3492.21	572972		3492.21	412887		3492.21	223551
				3492.24	1219110		3492.24	1121910		3492.24	990615		3492.24	786031		3492.24	572972		3492.24	412887		3492.24	223551
				3492.26	1219110		3492.26	1121910		3492.26	990615		3492.26	786031		3492.26	572972		3492.26	412887		3492.26	223551
				3492.29	1219110		3492.29	1121910		3492.29	990615		3492.29	786031		3492.29	572972		3492.29	412887		3492.29	223551
				3492.31	1219110		3492.31	1121910		3492.31	990615		3492.31	786031		3492.31	572972		3492.31	412887		3492.31	223551
				3492.34	1219110		3492.34	1121910		3492.34	990615		3492.34	786031		3492.34	572972		3492.34	412887		3492.34	223551
				3492.36	1219110		3492.36	1121910		3492.36	990615		3492.36	786031		3492.36	572972		3492.36	412887		3492.36	223551
				3492.38	1219110		3492.38	1121910		3492.38	990615		3492.38	786031		3492.38	572972		3492.38	412887		3492.38	223551
				3492.41	1219110		3492.41	1121910		3492.41	990615		3492.41	786031		3492.41	572972		3492.41	412887		3492.41	223551
				3492.43	1219110		3492.43	1121910		3492.43	990615		3492.43	786031		3492.43	572972		3492.43	412887		3492.43	223551
				3492.46	1219110		3492.46	1121910		3492.46	990615		3492.46	786031		3492.46	572972		3492.46	412887		3492.46	223551
				3492.48	1219110		3492.48	1121910		3492.48	990615		3492.48	786031		3492.48	572972		3492.48	412887		3492.48	223551
				3492.51	1219110		3492.51	1121910		3492.51	990615		3492.51	786031		3492.51	572972		3492.51	412887		3492.51	223551
				3492.53	1219110		3492.53	1121910		3492.53	990615		3492.53	786031		3492.53	572972		3492.53	412887		3492.53	223551
				3492.55	1219110		3492.55	1121910		3492.55	990615		3492.55	786031		3492.55	572972		3492.55	412887		3492.55	223551
				3492.58	1219110		3492.58	1121910		3492.58	990615		3492.58	786031		3492.58	572972		3492.58	412887		3492.58	223551
				3492.6	1219110		3492.6	1121910		3492.6	990615		3492.6	786031		3492.6	572972		3492.6	412887		3492.6	223551
				3492.63	1219110		3492.63	1121910		3492.63	990615		3492.63	786031		3492.63	572972		3492.63	412887		3492.63	223551
				3492.65	1219110		3492.65	1121910		3492.65	990615		3492.65	786031		3492.65	572972		3492.65	412887		3492.65	223551
				3492.68	1219110		3492.68	1121910		3492.68	990615		3492.68	786031		3492.68	572972		3492.68	412887		3492.68	223551
				3492.7	1219110		3492.7	1121910		3492.7	990615		3492.7	786031		3492.7	572972		3492.7	412887		3492.7	223551
				3492.73	1219110		3492.73	1121910		3492.73	990615		3492.73	786031		3492.73	572972		3492.73	412887		3492.73	223551
				3492.75	1219110		3492.75	1121910		3492.75	990615		3492.75	786031		3492.75	572972		3492.75	412887		3492.75	223551
				3492.77	1219110		3492.77	1121910		3492.77	990615		3492.77	786031		3492.77	572972		3492.77	412887		3492.77	223551
				3492.8	1219110		3492.8	1121910		3492.8	990615		3492.8	786031		3492.8	572972		3492.8	412887		3492.8	223551
				3492.82	1219110		3492.82	1121910		3492.82	990615		3492.82	786031		3492.82	572972		3492.82	412887		3492.82	223551
				3492.85	1219110		3492.85	1121910		3492.85	990615		3492.85	786031		3492.85	572972		3492.85	412887		3492.85	223551
				3492.87	1219110		3492.87	1121910		3492.87	990615		3492.87	786031		3492.87	572972		3492.87	412887		3492.87	223551
				3492.9	1219110		3492.9	1121910		3492.9	990615		3492.9	786031		3492.9	572972		3492.9	412887		3492.9	223551
				3492.92	1219110		3492.92	1121910		3492.92	990615		3492.92	786031		3492.92	572972		3492.92	412887		3492.92	223551
				3492.95	1219110		3492.95	1121910		3492.95	990615		3492.95	786031		3492.95	572972		3492.95	412887		3492.95	223551
				3492.97	1219110		3492.97	1121910		3492.97	990615		3492.97	786031		3492.97	572972		3492.97	412887		3492.97	223551
				3492.99	1219110		3492.99	1121910		3492.99	990615		3492.99	786031		3492.99	572972		3492.99	412887		3492.99	223551
				3493.02	1219110		3493.02	1121910		3493.02	990615		3493.02	786031		3493.02	572972		3493.02	412887		3493.02	223551
				3493.04	1219110		3493.04	1121910		3493.04	990615		3493.04	786031		3493.04	572972		3493.04	412887		3493.04	223551
				3493.07	1219110		3493.07	1121910		3493.07	990615		3493.07	786031		3493.07	572972		3493.07	412887		3493.07	223551
				3493.09	1219110		3493.09	1121910		3493.09	990615		3493.09	786031		3493.09	572972		3493.09	412887		3493.09	223551
				3493.12	1219110		3493.12	1121910		3493.12	990615		3493.12	786031		3493.12	572972		3493.12	412887		3493.12	223551
				3493.14	1219110		3493.14	1121910		3493.14	990615		3493.14	786031		3493.14	572972		3493.14	412887		3493.14	223551
				3493.16	1219110		3493.16	1121910		3493.16	990615		3493.16	786031		3493.16	572972		3493.16	412887		3493.16	223551
				3493.19	1219110		3493.19	1121910		3493.19	990615		3493.19	786031		3493.19	572972		3493.19	412887		3493.19	223551
				3493.21	1219110		3493.21	1121910		3493.21	990615		3493.21	786031		3493.21	572972		3493.21	412887		3493.21	223551
				3493.24	1219110		3493.24	1121910		3493.24	990615		3493.24	786031		3493.24	572972		3493.24	412887		3493.24	223551
				3493.26	1219110		3493.26	1121910		3493.26	990615		3493.26	786031		3493.26	572972		3493.26	412887		3493.26	223551
				3493.29	1219110		3493.29	1121910		3493.29	990615		3493.29	786031		3493.29	572972		3493.29	412887		3493.29	223551
				3493.31	1219110		3493.31	1121910		3493.31	990615		3493.31	786031		3493.31	572972		3493.31	412887		3493.31	223551
				3493.34	1219110		3493.34	1121910		3493.34	990615		3493.34	786031		3493.34	572972		3493.34	412887		3493.34	223551
				3493.36	1219110		3493.36	1121910		3493.36	990615		3493.36	786031		3493.36	572972		3493.36	412887		3493.36	223551
				3493.38	1219110		3493.38	1121910		3493.38	990615		3493.38	786031		3493.38	572972		3493.38	412887		3493.38	223551
				3493.41	1219110		3493.41	1121910		3493.41	990615		3493.41	786031		3493.41	572972		3493.41	412887		3493.41	223551
				3493.43	1219110		3493.43	1121910		3493.43	990615		3493.43	786031		3493.43	572972		3493.43	412887		3493.43	223551
				3493.46	1219110		3493.46	1121910		3493.46	990615		3493.46	786031		3493.46	572972		3493.46	412887		3493.46	223551
				3493.48	1219110		3493.48	1121910		3493.48	990615		3493.48	786031		3493.48	572972		3493.48	412887		3493.48	223551
				3493.51	1219110		3493.51	1121910		3493.51	990615		3493.51	786031		3493.51	572972		3493.51	412887		3493.51	223551
				3493.53	1219110		3493.53	1121910		3493.53	990615		3493.53	786031		3493.53	572972		3493.53	412887		3493.53	223551
				3493.55	1219110		3493.55	1121910		3493.55	990615		3493.55	786031		3493.55	572972		3493.55	412887		3493.55	223551
				3493.58	1219110		3493.58	1121910		3493.58	990615		3493.58	786031		3493.58	572972		3493.58	412887		3493.58	223551
				3493.6	1219110		3493.6	1121910		3493.6	990615		3493.6	786031		3493.6	572972		3493.6	412887		3493.6	223551
				3493.63	1219110		3493.63	1121910		3493.63	990615		3493.63	786031		3493.63	572972		3493.63	412887		3493.63	223551
				3493.65	1219110		3493.65	1121910		3493.65	990615		3493.65	786031		3493.65	572972		3493.65	412887		3493.65	223551
				3493.68	1219110		3493.68	1121910		3493.68	990615		3493.68	786031		3493.68	572972		3493.68	412887		3493.68	223551
				3493.7	1219110		3493.7	1121910		3493.7	990615		3493.7	786031		3493.7	572972		3493.7	412887		3493.7	223551
				3493.73	1219110		3493.73	1121910		3493.73	990615		3493.73	786031		3493.73	572972		3493.73	412887		3493.73	223551
				3493.75	1219110		3493.75	1121910		3493.75	990615		3493.75	786031		3493.75	572972		3493.75	412887		3493.75	223551
				3493.77	1219110		3493.77	1121910		3493.77	990615		3493.77	786031		3493.77	572972		3493.77	412887		3493.77	223551
				3493.8	1219110		3493.8	1121910		3493.8	990615		3493.8	786031		3493.8	572972		3493.8	412887		3493.8	223551
				3493.82	1219110		3493.82	1121910		3493.82	990615		3493.82	786031		3493.82	572972		3493.82	412887		3493.82	223551
				3493.85	1219110		3493.85	1121910		3493.85	990615		3493.85	786031		3493.85	572972		3493.85	412887		3493.85	223551
				3493.87	1219110		3493.87	1121910		3493.87	990615		3493.87	786031		3493.87	572972		3493.87	412887		3493.87	223551
				3493.9	1219110		3493.9	1121910		3493.9	990615		3493.9	786031		3493.9	572972		3493.9	412887		3493.9	223551
				3493.92	1219110		3493.92	1121910		3493.92	990615		3493.92	786031		3493.92	572972		3493.92	412887		3493.92	223551
				3493.95	1219110		3493.95	1121910		3493.95	990615		3493.95	786031		3493.95	572972		3493.95	412887		3493.95	223551
				3493.97	1219110		3493.97	1121910		3493.97	990615		3493.97	786031		3493.97	572972		3493.97	412887		3493.97	223551
				3493.99	1219110		3493.99	1121910		3493.99	990615		3493.99	786031		3493.99	572972		3493.99	412887		3493.99	223551
				3494.02	1219110		3494.02	1121910		3494.02	990615		3494.02	786031		3494.02	572972		3494.02	412887		3494.02	223551
				3494.04	1219110		3494.04	1121910		3494.04	990615		3494.04	786031		3494.04	572972		3494.04	412887		3494.04	223551
				3494.07	1219110		3494.07	1121910		3494.07	990615		3494.07	786031		3494.07	572972		3494.07	412887		3494.07	223551
				3494.09	1219110		3494.09	1121910		3494.09	990615		3494.09	786031		3494.09	572972		3494.09	412887		3494.09	223551
				3494.12	1219110		3494.12	1121910		3494.12	990615		3494.12	786031		3494.12	572972		3494.12	412887		3494.12	223551
				3494.14	1219110		3494.14	1121910		3494.14	990615		3494.14	786031		3494.14	572972		3494.14	412887		3494.14	223551
				3494.16	1219110		3494.16	1121910		3494.16	990615		3494.16	786031		3494.16	572972		3494.16	412887		3494.16	223551
				3494.19	1219110		3494.19	1121910		3494.19	990615		3494.19	786031		3494.19	572972		3494.19	412887		3494.19	223551
				3494.21	1219110		3494.21	1121910		3494.21	990615		3494.21	786031		3494.21	572972		3494.21	412887		3494.21	223551
				3494.24	1219110		3494.24	1121910		3494.24	990615		3494.24	786031		3494.24	572972		3494.24	412887		3494.24	223551
				3494.26	1219110		3494.26	1121910		3494.26	990615		3494.26	786031		3494.26	572972		3494.26	412887		3494.26	223551
				3494.29	1219110		3494.29	1121910		3494.29	990615		3494.29	786031		3494.29	572972		3494.29	412887		3494.29	223551
				3494.31	1219110		3494.31	1121910		3494.31	990615		3494.31	786031		3494.31	572972		3494.31	412887		3494.31	223551
				3494.34	1219110		3494.34	1121910		3494.34	990615		3494.34	786031		3494.34	572972		3494.34	412887		3494.34	223551
				3494.36	1219110		3494.36	1121910		3494.36	990615		3494.36	786031		3494.36	572972		3494.36	412887		3494.36	223551
				3494.38	1219110		3494.38	1121910		3494.38	990615		3494.38	786031		3494.38	572972		3494.38	412887		3494.38	223551
				3494.41	1219110		3494.41	1121910		3494.41	990615		3494.41	786031		3494.41	572972		3494.41	412887		3494.41	223551
				3494.43	1219110		3494.43	1121910		3494.43	990615		3494.43	786031		3494.43	572972		3494.43	412887		3494.43	223551
				3494.46	1219110		3494.46	1121910		3494.46	990615		3494.46	786031		3494.46	572972		3494.46	412887		3494.46	223551
				3494.48	1219110		3494.48	1121910		3494.48	990615		3494.48	786031		3494.48	572972		3494.48	412887		3494.48	223551
				3494.51	1219110		3494.51	1121910		3494.51	990615		3494.51	786031		3494.51	572972		3494.51	412887		3494.51	223551
				3494.53	1219110		3494.53	1121910		3494.53	990615		3494.53	786031		3494.53	572972		3494.53	412887		3494.53	223551
				3494.56	1219110		3494.56	1121910		3494.56	990615		3494.56	786031		3494.56	572972		3494.56	412887		3494.56	223551
				3494.58	1219110		3494.58	1121910		3494.58	990615		3494.58	786031		3494.58	572972		3494.58	412887		3494.58	223551
				3494.6	1219110		3494.6	1121910		3494.6	990615		3494.6	786031		3494.6	572972		3494.6	412887		3494.6	223551
				3494.63	1219110		3494.63	1121910		3494.63	990615		3494.63	786031		3494.63	572972		3494.63	412887		3494.63	223551
				3494.65	1219110		3494.65	1121910		3494.65	990615		3494.65	786031		3494.65	572972		3494.65	412887		3494.65	223551
				3494.68	1219110		3494.68	1121910		3494.68	990615		3494.68	786031		3494.68	572972		3494.68	412887		3494.68	223551
				3494.7	1219110		3494.7	1121910		3494.7	990615		3494.7	786031		3494.7	572972		3494.7	412887		3494.7	223551
				3494.73	1219110		3494.73	1121910		3494.73	990615		3494.73	786031		3494.73	572972		3494.73	412887		3494.73	223551
				3494.75	1219110		3494.75	1121910		3494.75	990615		3494.75	786031		3494.75	572972		3494.75	412887		3494.75	223551
				3494.77	1219110		3494.77	1121910		3494.77	990615		3494.77	786031		3494.77	572972		3494.77	412887		3494.77	223551
				3494.8	1219110		3494.8	1121910		3494.8	990615		3494.8	786031		3494.8	572972		3494.8	412887		3494.8	223551
				3494.82	1219110		3494.82	1121910		3494.82	990615		3494.82	786031		3494.82	572972		3494.82	412887		3494.82	223551
				3494.85	1219110		3494.85	1121910		3494.85	990615		3494.85	786031		3494.85	572972		3494.85	412887		3494.85	223551
				3494.87	1219110		3494.87	1121910		3494.87	990615		3494.87	786031		3494.87	572972		3494.87	412887		3494.87	223551
				3494.9	1219110		3494.9	1121910		3494.9	990615		3494.9	786031		3494.9	572972		3494.9	412887		3494.9	223551
				3494.92	1219110		3494.92	1121910		3494.92	990615		3494.92	786031		3494.92	572972		3494.92	412887		3494.92	223551
				3494.95	1219110		3494.95	1121910		3494.95	990615		3494.95	786031		3494.95	572972		3494.95	412887		3494.95	223551
				3494.97	1219110		3494.97	1121910		3494.97	990615		3494.97	786031		3494.97	572972		3494.97	412887		3494.97	223551
				3494.99	1219110		3494.99	1121910		3494.99	990615		3494.99	786031		3494.99	572972		3494.99	412887		3494.99	223551
				3495.02	1219110		3495.02	1121910		3495.02	990615		3495.02	786031		3495.02	572972		3495.02	412887		3495.02	223551
				3495.04	1219110		3495.04	1121910		3495.04	990615		3495.04	786031		3495.04	572972		3495.04	412887		3495.04	223551
				3495.07	1219110		3495.07	1121910		3495.07	990615		3495.07	786031		3495.07	572972		3495.07	412887		3495.07	223551
				3495.09	1219110		3495.09	1121910		3495.09	990616		3495.09	786033		3495.09	572972		3495.09	412888		3495.09	223553
				3495.12	1219110		3495.12	1121900		3495.12	990604		3495.12	786001		3495.12	572963		3495.12	412875		3495.12	223524
				3495.14	1219110		3495.14	1121880		3495.14	990580		3495.14	785940		3495.14	572946		3495.14	412850		3495.14	223468
				3495.17	1219110		3495.17	1121850		3495.17	990552		3495.17	785869		3495.17	572925		3495.17	412821		3495.17	223403
				3495.19	1219110		3495.19	1121830		3495.19	990528		3495.19	785808		3495.19	572908		3495.19	412796		3495.19	223348
				3495.21	1219110		3495.21	1121810		3495.21	990507		3495.21	785754		3495.21	572893		3495.21	412774		3495.21	223299
				3495.24	1219110		3495.24	1121790		3495.24	990475		3495.24	785672		3495.24	572869		3495.24	412740		3495.24	223224
				3495.26	1219110		3495.26	1121760		3495.26	990448		3495.26	785602		3495.26	572849		3495.26	412712		3495.26	223161
				3495.29	1219110		3495.29	1121750		3495.29	990430		3495.29	785558		3495.29	572837		3495.29	412694		3495.29	223121
				3495.31	1219110		3495.31	1121740		3495.31	990415		3495.31	785519		3495.31	572826		3495.31	412678		3495.31	223086
				3495.34	1219110		3495.34	1121730		3495.34	990404		3495.34	785491		3495.34	572818		3495.34	412666		3495.34	223061
				3495.36	1219110		3495.36	1121710		3495.36	990389		3495.36	785453		3495.36	572807		3495.36	412651		3495.36	223026
				3495.38	1219110		3495.38	1121690		3495.38	990359		3495.38	785377		3495.38	572785		3495.38	412619		3495.38	222956
				3495.41	1219110		3495.41	1121660		3495.41	990329		3495.41	785299		3495.41	572763		3495.41	412587		3495.41	222886
				3495.43	1219110		3495.43	1121650		3495.43	990314		3495.43	785263		3495.43	572752		3495.43	412573		3495.43	222853
				3495.46	1219110		3495.46	1121650		3495.46	990314		3495.46	785261		3495.46	572752		3495.46	412572		3495.46	222851
				3495.48	1219110		3495.48	1121650		3495.48	990310		3495.48	785251		3495.48	572749		3495.48	412568		3495.48	222842
				3495.51	1219110		3495.51	1121630		3495.51	990297		3495.51	785218		3495.51	572739		3495.51	412554		3495.51	222812
				3495.53	1219110		3495.53	1121630		3495.53	990291		3495.53	785202		3495.53	572735		3495.53	412548		3495.53	222797
				3495.56	1219110		3495.56	1121630		3495.56	990287		3495.56	785193		3495.56	572732		3495.56	412544		3495.56	222790
				3495.58	1219110		3495.58	1121620		3495.58	990285		3495.58	785188		3495.58	572731		3495.58	412542		3495.58	222785
				3495.6	1219110		3495.6	1121620		3495.6	990280		3495.6	785175		3495.6	572727		3495.6	412537		3495.6	222773
				3495.63	1219110		3495.63	1121610		3495.63	990264		3495.63	785135		3495.63	572716		3495.63	412520		3495.63	222736
				3495.65	1219110		3495.65	1121600		3495.65	990261		3495.65	785125		3495.65	572713		3495.65	412516		3495.65	222728
				3495.68	1219110		3495.68	1121610		3495.68	990266		3495.68	785139		3495.68	572717		3495.68	412522		3495.68	222740
				3495.7	1219110		3495.7	1121600		3495.7	990253		3495.7	785106		3495.7	572708		3495.7	412509		3495.7	222711
				3495.73	1219110		3495.73	1121580		3495.73	990232		3495.73	785053		3495.73	572692		3495.73	412487		3495.73	222662
				3495.75	1219110		3495.75	1121580		3495.75	990228		3495.75	785043		3495.75	572689		3495.75	412483		3495.75	222653
				3495.78	1219110		3495.78	1121580		3495.78	990228		3495.78	785043		3495.78	572689		3495.78	412483		3495.78	222653
				3495.8	1219110		3495.8	1121570		3495.8	990224		3495.8	785032		3495.8	572686		3495.8	412478		3495.8	222643
				3495.82	1219110		3495.82	1121570		3495.82	990218		3495.82	785017		3495.82	572682		3495.82	412472		3495.82	222629
				3495.85	1219110		3495.85	1121570		3495.85	990219		3495.85	785018		3495.85	572682		3495.85	412473		3495.85	222630
				3495.87	1219110		3495.87	1121600		3495.87	990251		3495.87	785101		3495.87	572706		3495.87	412506		3495.87	222705
				3495.9	1219110		3495.9	1121650		3495.9	990314		3495.9	785262		3495.9	572752		3495.9	412572		3495.9	222852
				3495.92	1219110		3495.92	1121710		3495.92	990384		3495.92	785441		3495.92	572803		3495.92	412646		3495.92	223014
				3495.95	1219110		3495.95	1121780		3495.95	990465		3495.95	785646		3495.95	572862		3495.95	412730		3495.95	223201
				3495.97	1219110		3495.97	1121850		3495.97	990552		3495.97	785870		3495.97	572926		3495.97	412821		3495.97	223405
				3495.99	1219110		3495.99	1121920		3495.99	990629		3495.99	786065		3495.99	572982		3495.99	412901		3495.99	223582
				3496.02	1219110		3496.02	1121980		3496.02	990705		3496.02	786260		3496.02	573037		3496.02	412981		3496.02	223760
				3496.04	1219110		3496.04	1122050		3496.04	990790		3496.04	786477		3496.04	573099		3496.04	413070		3496.04	223956
				3496.07	1219110		3496.07	1122130		3496.07	990884		3496.07	786716		3496.07	573167		3496.07	413168		3496.07	224173
				3496.09	1219110		3496.09	1122220		3496.09	990986		3496.09	786976		3496.09	573242		3496.09	413274		3496.09	224410
				3496.12	1219110		3496.12	1122310		3496.12	991087		3496.12	787233		3496.12	573315		3496.12	413380		3496.12	224644
				3496.14	1219110		3496.14	1122380		3496.14	991178		3496.14	787466		3496.14	573382		3496.14	413475		3496.14	224856
				3480	1219110		3480	1122460		3480	991265		3480	787689		3480	573446		3480	413566		3480	225059
				3496.19	1219110		3496.19	1122530		3496.19	991346		3496.19	787895		3496.19	573504		3496.19	413650		3496.19	225245
				3496.21	1219110		3496.21	1122600		3496.21	991431		3496.21	788113		3496.21	573567		3496.21	413740		3496.21	225444
				3496.24	1219110		3496.24	1122700		3496.24	991548		3496.24	788411		3496.24	573652		3496.24	413862		3496.24	225714
				3496.26	1219110		3496.26	1122800		3496.26	991666		3496.26	788712		3496.26	573738		3496.26	413985		3496.26	225988
				3496.29	1219120		3496.29	1122880		3496.29	991766		3496.29	788967		3496.29	573811		3496.29	414090		3496.29	226221
				3496.31	1219120		3496.31	1122970		3496.31	991861		3496.31	789209		3496.31	573880		3496.31	414189		3496.31	226440
				3496.34	1219120		3496.34	1123060		3496.34	991972		3496.34	789493		3496.34	573961		3496.34	414305		3496.34	226698
				3496.36	1219120		3496.36	1123160		3496.36	992090		3496.36	789793		3496.36	574047		3496.36	414428		3496.36	226971
				3496.39	1219120		3496.39	1123260		3496.39	992213		3496.39	790107		3496.39	574136		3496.39	414556		3496.39	227257
				3496.41	1219120		3496.41	1123380		3496.41	992350		3496.41	790458		3496.41	574237		3496.41	414700		3496.41	227575
				3496.43	1219120		3496.43	1123520		3496.43	992508		3496.43	790861		3496.43	574352		3496.43	414865		3496.43	227942
				3496.46	1219120		3496.46	1123650		3496.46	992663		3496.46	791255		3496.46	574464		3496.46	415026		3496.46	228300
				3496.48	1219120		3496.48	1123770		3496.48	992811		3496.48	791634		3496.48	574573		3496.48	415182		3496.48	228645
				3496.51	1219120		3496.51	1123900		3496.51	992959		3496.51	792012		3496.51	574681		3496.51	415336		3496.51	228989
				3496.53	1219120		3496.53	1124040		3496.53	993121		3496.53	792425		3496.53	574799		3496.53	415506		3496.53	229364
				3496.56	1219120		3496.56	1124210		3496.56	993328		3496.56	792953		3496.56	574949		3496.56	415722		3496.56	229844
				3496.58	1219120		3496.58	1124450		3496.58	993604		3496.58	793658		3496.58	575151		3496.58	416010		3496.58	230485
				3496.6	1219120		3496.6	1124710		3496.6	993917		3496.6	794457		3496.6	575379		3496.6	416337		3496.6	231211
				3496.63	1219120		3496.63	1125000		3496.63	994249		3496.63	795302		3496.63	575621		3496.63	416684		3496.63	231979
				3496.65	1219120		3496.65	1125300		3496.65	994607		3496.65	796217		3496.65	575882		3496.65	417058		3496.65	232811
				3496.68	1219120		3496.68	1125650		3496.68	995017		3496.68	797264		3496.68	576181		3496.68	417487		3496.68	233763
				3496.7	1219120		3496.7	1126030		3496.7	995460		3496.7	798393		3496.7	576504		3496.7	417949		3496.7	234789
				3496.73	1219120		3496.73	1126420		3496.73	995917		3496.73	799559		3496.73	576837		3496.73	418427		3496.73	235849
				3496.75	1219120		3496.75	1126840		3496.75	996417		3496.75	800836		3496.75	577202		3496.75	418950		3496.75	237010
				3496.78	1219120		3496.78	1127330		3496.78	996987		3496.78	802290		3496.78	577617		3496.78	419545		3496.78	238332
				3496.8	1219120		3496.8	1127870		3496.8	997630		3496.8	803931		3496.8	578086		3496.8	420217		3496.8	239824
				3496.82	1219130		3496.82	1128470		3496.82	998335		3496.82	805729		3496.82	578600		3496.82	420953		3496.82	241459
				3496.85	1219130		3496.85	1129110		3496.85	999089		3496.85	807655		3496.85	579150		3496.85	421742		3496.85	243209
				3496.87	1219130		3496.87	1129800		3496.87	999900		3496.87	809724		3496.87	579741		3496.87	422589		3496.87	245090
				3496.9	1219130		3496.9	1130530		3496.9	1000750		3496.9	811902		3496.9	580364		3496.9	423481		3496.9	247070
				3496.92	1219130		3496.92	1131290		3496.92	1001650		3496.92	814197		3496.92	581019		3496.92	424421		3496.92	249157
				3496.95	1219130		3496.95	1132110		3496.95	1002610		3496.95	816645		3496.95	581719		3496.95	425423		3496.95	251382
				3496.97	1219130		3496.97	1132980		3496.97	1003630		3496.97	819251		3496.97	582463		3496.97	426490		3496.97	253751
				3496.99	1219140		3496.99	1133910		3496.99	1004730		3496.99	822046		3496.99	583262		3496.99	427635		3496.99	256292
				3497.02	1219140		3497.02	1134890		3497.02	1005870		3497.02	824969		3497.02	584097		3497.02	428832		3497.02	258949
				3497.04	1219140		3497.04	1135880		3497.04	1007040		3497.04	827954		3497.04	584950		3497.04	430054		3497.04	261663
				3497.07	1219140		3497.07	1136870		3497.07	1008210		3497.07	830919		3497.07	585797		3497.07	431268		3497.07	264359
				3497.09	1219140		3497.09	1137860		3497.09	1009370		3497.09	833882		3497.09	586644		3497.09	432481		3497.09	267052
				3497.12	1219140		3497.12	1138820		3497.12	1010500		3497.12	836768		3497.12	587468		3497.12	433663		3497.12	269675
				3497.14	1219150		3497.14	1139720		3497.14	1011560		3497.14	839467		3497.14	588239		3497.14	434768		3497.14	272129
				3497.17	1219150		3497.17	1140550		3497.17	1012530		3497.17	841951		3497.17	588949		3497.17	435785		3497.17	274387
				3497.19	1219150		3497.19	1141290		3497.19	1013410		3497.19	844190		3497.19	589589		3497.19	436702		3497.19	276423
				3497.21	1219150		3497.21	1141950		3497.21	1014180		3497.21	846169		3497.21	590154		3497.21	437513		3497.21	278222
				3497.24	1219150		3497.24	1142520		3497.24	1014850		3497.24	847877		3497.24	590642		3497.24	438212		3497.24	279775
				3497.26	1219150		3497.26	1143000		3497.26	1015420		3497.26	849320		3497.26	591054		3497.26	438803		3497.26	281087
				3497.29	1219150		3497.29	1143400		3497.29	1015880		3497.29	850513		3497.29	591395		3497.29	439291		3497.29	282171
				3497.31	1219150		3497.31	1143730		3497.31	1016270		3497.31	851492		3497.31	591675		3497.31	439692		3497.31	283061
				3497.34	1219150		3497.34	1143980		3497.34	1016560		3497.34	852243		3497.34	591889		3497.34	440000		3497.34	283743
				3497.36	1219150		3497.36	1144150		3497.36	1016770		3497.36	852765		3497.36	592039		3497.36	440213		3497.36	284218
				3497.39	1219160		3497.39	1144250		3497.39	1016890		3497.39	853076		3497.39	592128		3497.39	440341		3497.39	284501
				3497.41	1219160		3497.41	1144290		3497.41	1016930		3497.41	853184		3497.41	592158		3497.41	440385		3497.41	284599
				3497.43	1219160		3497.43	1144240		3497.43	1016880		3497.43	853044		3497.43	592118		3497.43	440328		3497.43	284472
				3497.46	1219150		3497.46	1144100		3497.46	1016710		3497.46	852620		3497.46	591997		3497.46	440154		3497.46	284087
				3497.48	1219150		3497.48	1143880		3497.48	1016450		3497.48	851954		3497.48	591807		3497.48	439882		3497.48	283481
				3497.51	1219150		3497.51	1143600		3497.51	1016120		3497.51	851117		3497.51	591568		3497.51	439539		3497.51	282720
				3497.53	1219150		3497.53	1143240		3497.53	1015700		3497.53	850040		3497.53	591260		3497.53	439098		3497.53	281741
				3497.56	1219150		3497.56	1142830		3497.56	1015210		3497.56	848804		3497.56	590907		3497.56	438591		3497.56	280617
				3497.58	1219150		3497.58	1142380		3497.58	1014690		3497.58	847461		3497.58	590523		3497.58	438042		3497.58	279397
				3497.6	1219150		3497.6	1141900		3497.6	1014120		3497.6	846006		3497.6	590107		3497.6	437446		3497.6	278074
				3497.63	1219150		3497.63	1141350		3497.63	1013480		3497.63	844376		3497.63	589642		3497.63	436779		3497.63	276592
				3497.65	1219150		3497.65	1140760		3497.65	1012780		3497.65	842601		3497.65	589135		3497.65	436052		3497.65	274979
				3497.68	1219150		3497.68	1140140		3497.68	1012050		3497.68	840719		3497.68	588597		3497.68	435281		3497.68	273267
				3497.7	1219150		3497.7	1139490		3497.7	1011280		3497.7	838769		3497.7	588040		3497.7	434483		3497.7	271495
				3497.73	1219140		3497.73	1138790		3497.73	1010460		3497.73	836676		3497.73	587442		3497.73	433626		3497.73	269592
				3497.75	1219140		3497.75	1138040		3497.75	1009580		3497.75	834433		3497.75	586801		3497.75	432707		3497.75	267553
				3497.78	1219140		3497.78	1137250		3497.78	1008650		3497.78	832063		3497.78	586124		3497.78	431736		3497.78	265398
				3497.8	1219140		3497.8	1136420		3497.8	1007680		3497.8	829578		3497.8	585414		3497.8	430719		3497.8	263140
				3497.82	1219140		3497.82	1135560		3497.82	1006670		3497.82	826996		3497.82	584676		3497.82	429662		3497.82	260792
				3497.85	1219140		3497.85	1134680		3497.85	1005630		3497.85	824351		3497.85	583920		3497.85	428579		3497.85	258387
				3497.87	1219140		3497.87	1133750		3497.87	1004540		3497.87	821572		3497.87	583126		3497.87	427441		3497.87	255861
				3497.9	1219130		3497.9	1132780		3497.9	1003400		3497.9	818647		3497.9	582291		3497.9	426243		3497.9	253202
				3497.92	1219130		3497.92	1131760		3497.92	1002200		3497.92	815592		3497.92	581418		3497.92	424992		3497.92	250424
				3497.95	1219130		3497.95	1130710		3497.95	1000970		3497.95	812453		3497.95	580521		3497.95	423706		3497.95	247571
				3497.97	1219130		3497.97	1129650		3497.97	999717		3497.97	809257		3497.97	579608		3497.97	422398		3497.97	244666
				3498	1219130		3498	1128550		3498	998432		3498	805977		3498	578671		3498	421055		3498	241684
				3498.02	1219120		3498.02	1127420		3498.02	997101		3498.02	802581		3498.02	577700		3498.02	419664		3498.02	238596
				3498.04	1219120		3498.04	1126260		3498.04	995737		3498.04	799099		3498.04	576706		3498.04	418238		3498.04	235431
				3498.07	1219120		3498.07	1125060		3498.07	994318		3498.07	795480		3498.07	575672		3498.07	416756		3498.07	232141
				3498.09	1219120		3498.09	1123840		3498.09	992890		3498.09	791834		3498.09	574630		3498.09	415264		3498.09	228827
				3498.12	1219110		3498.12	1122600		3498.12	991436		3498.12	788125		3498.12	573570		3498.12	413745		3498.12	225455
				3498.14	1219110		3498.14	1121330		3498.14	989943		3498.14	784314		3498.14	572481		3498.14	412184		3498.14	221990
				3498.17	1219110		3498.17	1120070		3498.17	988452		3498.17	780511		3498.17	571395		3498.17	410627		3498.17	218533
				3498.19	1219110		3498.19	1118800		3498.19	986966		3498.19	776717		3498.19	570311		3498.19	409074		3498.19	215084
				3498.21	1219100		3498.21	1117510		3498.21	985444		3498.21	772834		3498.21	569201		3498.21	407483		3498.21	211554
				3498.24	1219100		3498.24	1116210		3498.24	983919		3498.24	768943		3498.24	568090		3498.24	405890		3498.24	208017
				3498.26	1219100		3498.26	1114930		3498.26	982409		3498.26	765089		3498.26	566988		3498.26	404312		3498.26	204513
				3498.29	1219100		3498.29	1113650		3498.29	980910		3498.29	761264		3498.29	565896		3498.29	402746		3498.29	201036
				3498.31	1219100		3498.31	1112370		3498.31	979401		3498.31	757413		3498.31	564795		3498.31	401169		3498.31	197535
				3498.34	1219090		3498.34	1111070		3498.34	977882		3498.34	753537		3498.34	563688		3498.34	399582		3498.34	194011
				3498.36	1219090		3498.36	1109770		3498.36	976350		3498.36	749627		3498.36	562571		3498.36	397980		3498.36	190456
				3498.39	1219090		3498.39	1108460		3498.39	974810		3498.39	745696		3498.39	561448		3498.39	396371		3498.39	186883
				3498.41	1219090		3498.41	1107130		3498.41	973250		3498.41	741716		3498.41	560310		3498.41	394741		3498.41	183265
				3498.43	1219080		3498.43	1105810		3498.43	971689		3498.43	737733		3498.43	559172		3498.43	393110		3498.43	179644
				3498.46	1219080		3498.46	1104500		3498.46	970154		3498.46	733815		3498.46	558053		3498.46	391506		3498.46	176082
				3498.48	1219080		3498.48	1103220		3498.48	968643		3498.48	729960		3498.48	556951		3498.48	389927		3498.48	172577
				3498.51	1219080		3498.51	1101950		3498.51	967157		3498.51	726166		3498.51	555868		3498.51	388374		3498.51	169129
				3498.53	1219070		3498.53	1100700		3498.53	965681		3498.53	722401		3498.53	554792		3498.53	386832		3498.53	165706
				3498.56	1219070		3498.56	1099440		3498.56	964201		3498.56	718624		3498.56	553713		3498.56	385285		3498.56	162272
				3498.58	1219070		3498.58	1098200		3498.58	962741		3498.58	714899		3498.58	552648		3498.58	383760		3498.58	158885
				3498.61	1219070		3498.61	1097000		3498.61	961342		3498.61	711328		3498.61	551628		3498.61	382298		3498.61	155640
				3498.63	1219060		3498.63	1095870		3498.63	960007		3498.63	707920		3498.63	550655		3498.63	380902		3498.63	152542
				3498.65	1219060		3498.65	1094780		3498.65	958723		3498.65	704645		3498.65	549719		3498.65	379561		3498.65	149564
				3498.68	1219060		3498.68	1093730		3498.68	957495		3498.68	701510		3498.68	548823		3498.68	378278		3498.68	146714
				3498.7	1219060		3498.7	1092710		3498.7	956288		3498.7	698431		3498.7	547943		3498.7	377017		3498.7	143915
				3498.73	1219060		3498.73	1091710		3498.73	955116		3498.73	695440		3498.73	547089		3498.73	375792		3498.73	141196
				3498.75	1219050		3498.75	1090750		3498.75	953989		3498.75	692563		3498.75	546267		3498.75	374614		3498.75	138580
				3498.78	1219050		3498.78	1089850		3498.78	952929		3498.78	689859		3498.78	545494		3498.78	373506		3498.78	136122
				3498.8	1219050		3498.8	1089000		3498.8	951926		3498.8	687300		3498.8	544763		3498.8	372459		3498.8	133795
				3498.82	1219050		3498.82	1088200		3498.82	950986		3498.82	684900		3498.82	544077		3498.82	371476		3498.82	131614
				3498.85	1219050		3498.85	1087460		3498.85	950117		3498.85	682684		3498.85	543444		3498.85	370569		3498.85	129599
				3498.87	1219050		3498.87	1086780		3498.87	949324		3498.87	680658		3498.87	542865		3498.87	369739		3498.87	127758
				3498.9	1219050		3498.9	1086170		3498.9	948606		3498.9	678826		3498.9	542342		3498.9	368989		3498.9	126092
				3498.92	1219050		3498.92	1085650		3498.92	947988		3498.92	677249		3498.92	541891		3498.92	368343		3498.92	124658
				3498.95	1219040		3498.95	1085230		3498.95	947498		3498.95	676000		3498.95	541534		3498.95	367832		3498.95	123523
				3498.97	1219040		3498.97	1084920		3498.97	947138		3498.97	675081		3498.97	541272		3498.97	367455		3498.97	122687
				3499	1219040		3499	1084700		3499	946878		3499	674416		3499	541082		3499	367183		3499	122083
				3499.02	1219040		3499.02	1084530		3499.02	946679		3499.02	673910		3499.02	540937		3499.02	366976		3499.02	121623
				3499.04	1219040		3499.04	1084410		3499.04	946539		3499.04	673552		3499.04	540835		3499.04	366829		3499.04	121298
				3499.07	1219040		3499.07	1084350		3499.07	946470		3499.07	673377		3499.07	540785		3499.07	366757		3499.07	121138
				3499.09	1219040		3499.09	1084370		3499.09	946490		3499.09	673427		3499.09	540799		3499.09	366778		3499.09	121184
				3499.12	1219040		3499.12	1084460		3499.12	946600		3499.12	673707		3499.12	540879		3499.12	366893		3499.12	121438
				3499.14	1219040		3499.14	1084630		3499.14	946789		3499.14	674189		3499.14	541017		3499.14	367090		3499.14	121877
				3499.17	1219040		3499.17	1084860		3499.17	947069		3499.17	674905		3499.17	541221		3499.17	367383		3499.17	122527
				3499.19	1219040		3499.19	1085180		3499.19	947441		3499.19	675854		3499.19	541493		3499.19	367772		3499.19	123390
				3499.22	1219050		3499.22	1085550		3499.22	947879		3499.22	676972		3499.22	541812		3499.22	368230		3499.22	124407
				3499.24	1219050		3499.24	1085970		3499.24	948364		3499.24	678209		3499.24	542165		3499.24	368736		3499.24	125531
				3499.26	1219050		3499.26	1086410		3499.26	948884		3499.26	679536		3499.26	542545		3499.26	369280		3499.26	126738
				3499.29	1219050		3499.29	1086880		3499.29	949438		3499.29	680950		3499.29	542949		3499.29	369859		3499.29	128023
				3499.31	1219050		3499.31	1087380		3499.31	950026		3499.31	682450		3499.31	543377		3499.31	370473		3499.31	129386
				3499.34	1219050		3499.34	1087880		3499.34	950616		3499.34	683956		3499.34	543807		3499.34	371089		3499.34	130755
				3499.36	1219050		3499.36	1088390		3499.36	951216		3499.36	685486		3499.36	544245		3499.36	371716		3499.36	132147
				3499.39	1219050		3499.39	1088910		3499.39	951826		3499.39	687045		3499.39	544690		3499.39	372354		3499.39	133564
				3499.41	1219050		3499.41	1089400		3499.41	952405		3499.41	688522		3499.41	545112		3499.41	372959		3499.41	134907
				3499.43	1219050		3499.43	1089850		3499.43	952927		3499.43	689854		3499.43	545493		3499.43	373504		3499.43	136117
				3499.46	1219050		3499.46	1090220		3499.46	953370		3499.46	690985		3499.46	545816		3499.46	373967		3499.46	137145
				3499.48	1219050		3499.48	1090540		3499.48	953744		3499.48	691939		3499.48	546088		3499.48	374358		3499.48	138013
				3499.51	1219050		3499.51	1090810		3499.51	954056		3499.51	692735		3499.51	546316		3499.51	374684		3499.51	138737
				3499.53	1219060		3499.53	1091010		3499.53	954297		3499.53	693350		3499.53	546491		3499.53	374936		3499.53	139296
				3499.56	1219060		3499.56	1091140		3499.56	954449		3499.56	693738		3499.56	546602		3499.56	375095		3499.56	139648
				3499.58	1219060		3499.58	1091230		3499.58	954551		3499.58	693999		3499.58	546677		3499.58	375202		3499.58	139885
				3499.61	1219060		3499.61	1091290		3499.61	954628		3499.61	694195		3499.61	546733		3499.61	375282		3499.61	140064
				3499.63	1219060		3499.63	1091350		3499.63	954690		3499.63	694354		3499.63	546778		3499.63	375347		3499.63	140208
				3499.65	1219060		3499.65	1091400		3499.65	954751		3499.65	694508		3499.65	546822		3499.65	375410		3499.65	140349
				3499.68	1219060		3499.68	1091440		3499.68	954805		3499.68	694646		3499.68	546862		3499.68	375467		3499.68	140474
				3499.7	1219060		3499.7	1091490		3499.7	954854		3499.7	694770		3499.7	546897		3499.7	375518		3499.7	140586
				3499.73	1219060		3499.73	1091520		3499.73	954896		3499.73	694879		3499.73	546928		3499.73	375562		3499.73	140686
				3499.75	1219060		3499.75	1091560		3499.75	954939		3499.75	694987		3499.75	546959		3499.75	375606		3499.75	140784
				3499.78	1219060		3499.78	1091590		3499.78	954974		3499.78	695077		3499.78	546985		3499.78	375643		3499.78	140866
				3499.8	1219060		3499.8	1091640		3499.8	955030		3499.8	695221		3499.8	547026		3499.8	375702		3499.8	140997
				3499.83	1219060		3499.83	1091700		3499.83	955101		3499.83	695401		3499.83	547078		3499.83	375776		3499.83	141160
				3499.85	1219060		3499.85	1091760		3499.85	955172		3499.85	695583		3499.85	547129		3499.85	375850		3499.85	141325
				3499.87	1219060		3499.87	1091830		3499.87	955257		3499.87	695801		3499.87	547192		3499.87	375940		3499.87	141523
				3499.9	1219060		3499.9	1091940		3499.9	955382		3499.9	696119		3499.9	547283		3499.9	376070		3499.9	141813
				3499.92	1219060		3499.92	1092090		3499.92	955560		3499.92	696572		3499.92	547412		3499.92	376255		3499.92	142225
				3499.95	1219060		3499.95	1092260		3499.95	955769		3499.95	697106		3499.95	547565		3499.95	376474		3499.95	142710
				3499.97	1219060		3499.97	1092430		3499.97	955966		3499.97	697610		3499.97	547709		3499.97	376680		3499.97	143168
				3500	1219060		3500	1092610		3500	956174		3500	698138		3500	547860		3500	376897		3500	143649
				3500.02	1219060		3500.02	1092760		3500.02	956348		3500.02	698584		3500.02	547987		3500.02	377079		3500.02	144053
				3500.04	1219060		3500.04	1092880		3500.04	956497		3500.04	698963		3500.04	548095		3500.04	377235		3500.04	144398
				3500.07	1219060		3500.07	1093020		3500.07	956663		3500.07	699387		3500.07	548216		3500.07	377408		3500.07	144783
				3500.09	1219060		3500.09	1093190		3500.09	956862		3500.09	699895		3500.09	548361		3500.09	377616		3500.09	145246
				3500.12	1219060		3500.12	1093360		3500.12	957055		3500.12	700387		3500.12	548502		3500.12	377818		3500.12	145693
				3500.14	1219060		3500.14	1093500		3500.14	957221		3500.14	700811		3500.14	548623		3500.14	377991		3500.14	146079
				3500.17	1219060		3500.17	1093630		3500.17	957376		3500.17	701207		3500.17	548736		3500.17	378154		3500.17	146439
				3500.19	1219060		3500.19	1093760		3500.19	957528		3500.19	701594		3500.19	548847		3500.19	378312		3500.19	146790
				3500.22	1219060		3500.22	1093880		3500.22	957671		3500.22	701959		3500.22	548951		3500.22	378461		3500.22	147122
				3500.24	1219060		3500.24	1094000		3500.24	957815		3500.24	702327		3500.24	549056		3500.24	378612		3500.24	147457
				3500.26	1219060		3500.26	1094130		3500.26	957963		3500.26	702704		3500.26	549164		3500.26	378766		3500.26	147799
				3500.29	1219060		3500.29	1094260		3500.29	958118		3500.29	703101		3500.29	549278		3500.29	378929		3500.29	148161
				3500.31	1219060		3500.31	1094400		3500.31	958277		3500.31	703506		3500.31	549393		3500.31	379095		3500.31	148528
				3500.34	1219060		3500.34	1094540		3500.34	958446		3500.34	703938		3500.34	549517		3500.34	379272		3500.34	148921
				3500.36	1219060		3500.36	1094690		3500.36	958618		3500.36	704378		3500.36	549642		3500.36	379452		3500.36	149321
				3500.39	1219060		3500.39	1094830		3500.39	958785		3500.39	704802		3500.39	549764		3500.39	379625		3500.39	149707
				3500.41	1219060		3500.41	1094960		3500.41	958937		3500.41	705191		3500.41	549875		3500.41	379785		3500.41	150060
				3500.43	1219060		3500.43	1095070		3500.43	959070		3500.43	705531		3500.43	549972		3500.43	379924		3500.43	150369
				3500.46	1219060		3500.46	1095180		3500.46	959194		3500.46	705845		3500.46	550062		3500.46	380053		3500.46	150655
				3500.48	1219060		3500.48	1095310		3500.48	959344		3500.48	706229		3500.48	550171		3500.48	380210		3500.48	151004
				3500.51	1219060		3500.51	1095440		3500.51	959500		3500.51	706627		3500.51	550285		3500.51	380373		3500.51	151365
				3500.53	1219060		3500.53	1095580		3500.53	959672		3500.53	707065		3500.53	550410		3500.53	380552		3500.53	151764
				3500.56	1219060		3500.56	1095730		3500.56	959843		3500.56	707502		3500.56	550535		3500.56	380731		3500.56	152161
				3500.58	1219060		3500.58	1095870		3500.58	960009		3500.58	707927		3500.58	550656		3500.58	380905		3500.58	152547
				3500.61	1219060		3500.61	1096050		3500.61	960225		3500.61	708478		3500.61	550814		3500.61	381131		3500.61	153048
				3500.63	1219070		3500.63	1096260		3500.63	960469		3500.63	709100		3500.63	550992		3500.63	381385		3500.63	153614
				3500.65	1219070		3500.65	1096460		3500.65	960699		3500.65	709687		3500.65	551159		3500.65	381626		3500.65	154148
				3500.68	1219070		3500.68	1096640		3500.68	960913		3500.68	710233		3500.68	551315		3500.68	381849		3500.68	154644
				3500.7	1219070		3500.7	1096800		3500.7	961098		3500.7	710705		3500.7	551450		3500.7	382043		3500.7	155073
				3500.73	1219070		3500.73	1096940		3500.73	961266		3500.73	711134		3500.73	551573		3500.73	382218		3500.73	155463
				3500.75	1219070		3500.75	1097090		3500.75	961438		3500.75	711572		3500.75	551698		3500.75	382398		3500.75	155862
				3500.78	1219070		3500.78	1097250		3500.78	961625		3500.78	712049		3500.78	551834		3500.78	382593		3500.78	156295
				3500.8	1219070		3500.8	1097390		3500.8	961794		3500.8	712481		3500.8	551958		3500.8	382770		3500.8	156688
				3500.83	1219070		3500.83	1097520		3500.83	961945		3500.83	712867		3500.83	552068		3500.83	382928		3500.83	157039
				3500.85	1219070		3500.85	1097670		3500.85	962119		3500.85	713311		3500.85	552195		3500.85	383110		3500.85	157442
				3500.87	1219070		3500.87	1097830		3500.87	962317		3500.87	713817		3500.87	552339		3500.87	383317		3500.87	157902
				3500.9	1219070		3500.9	1098010		3500.9	962525		3500.9	714347		3500.9	552491		3500.9	383534		3500.9	158384
				3500.92	1219070		3500.92	1098200		3500.92	962751		3500.92	714922		3500.92	552655		3500.92	383770		3500.92	158907
				3500.95	1219070		3500.95	1098380		3500.95	962962		3500.95	715461		3500.95	552809		3500.95	383990		3500.95	159397
				3500.97	1219070		3500.97	1098530		3500.97	963138		3500.97	715912		3500.97	552938		3500.97	384175		3500.97	159807
				3501	1219070		3501	1098680		3501	963312		3501	716355		3501	553064		3501	384356		3501	160210
				3501.02	1219070		3501.02	1098850		3501.02	963514		3501.02	716871		3501.02	553212		3501.02	384567		3501.02	160678
				3501.04	1219070		3501.04	1099030		3501.04	963719		3501.04	717394		3501.04	553361		3501.04	384782		3501.04	161154
				3501.07	1219070		3501.07	1099180		3501.07	963898		3501.07	717850		3501.07	553492		3501.07	384969		3501.07	161569
				3501.09	1219070		3501.09	1099310		3501.09	964052		3501.09	718242		3501.09	553604		3501.09	385129		3501.09	161925
				3501.12	1219070		3501.12	1099430		3501.12	964190		3501.12	718595		3501.12	553704		3501.12	385273		3501.12	162246
				3501.14	1219070		3501.14	1099520		3501.14	964296		3501.14	718867		3501.14	553782		3501.14	385385		3501.14	162493
				3501.17	1219070		3501.17	1099590		3501.17	964383		3501.17	719088		3501.17	553845		3501.17	385475		3501.17	162694
				3501.19	1219070		3501.19	1099670		3501.19	964471		3501.19	719313		3501.19	553909		3501.19	385567		3501.19	162898
				3501.22	1219070		3501.22	1099760		3501.22	964585		3501.22	719605		3501.22	553993		3501.22	385687		3501.22	163163
				3501.24	1219070		3501.24	1099880		3501.24	964722		3501.24	719954		3501.24	554093		3501.24	385830		3501.24	163481
				3501.26	1219070		3501.26	1100000		3501.26	964861		3501.26	720308		3501.26	554194		3501.26	385975		3501.26	163803
				3501.29	1219070		3501.29	1100130		3501.29	965010		3501.29	720689		3501.29	554303		3501.29	386131		3501.29	164149
				3501.31	1219070		3501.31	1100260		3501.31	965163		3501.31	721080		3501.31	554414		3501.31	386291		3501.31	164504
				3501.34	1219070		3501.34	1100380		3501.34	965313		3501.34	721460		3501.34	554523		3501.34	386447		3501.34	164851
				3501.36	1219070		3501.36	1100500		3501.36	965454		3501.36	721821		3501.36	554626		3501.36	386594		3501.36	165178
				3501.39	1219070		3501.39	1100620		3501.39	965590		3501.39	722168		3501.39	554725		3501.39	386736		3501.39	165494
				3501.41	1219070		3501.41	1100720		3501.41	965705		3501.41	722462		3501.41	554809		3501.41	386857		3501.41	165761
				3501.44	1219070		3501.44	1100810		3501.44	965818		3501.44	722751		3501.44	554892		3501.44	386975		3501.44	166024
				3501.46	1219070		3501.46	1100890		3501.46	965914		3501.46	722995		3501.46	554962		3501.46	387075		3501.46	166246
				3501.48	1219070		3501.48	1100970		3501.48	966006		3501.48	723229		3501.48	555028		3501.48	387171		3501.48	166458
				3501.51	1219070		3501.51	1101040		3501.51	966089		3501.51	723441		3501.51	555089		3501.51	387258		3501.51	166651
				3501.53	1219070		3501.53	1101120		3501.53	966180		3501.53	723675		3501.53	555156		3501.53	387354		3501.53	166864
				3501.56	1219070		3501.56	1101210		3501.56	966288		3501.56	723949		3501.56	555234		3501.56	387466		3501.56	167113
				3501.58	1219070		3501.58	1101300		3501.58	966388		3501.58	724205		3501.58	555307		3501.58	387571		3501.58	167346
				3501.61	1219070		3501.61	1101370		3501.61	966472		3501.61	724419		3501.61	555368		3501.61	387658		3501.61	167541
				3501.63	1219070		3501.63	1101440		3501.63	966555		3501.63	724632		3501.63	555429		3501.63	387745		3501.63	167734
				3501.65	1219080		3501.65	1101530		3501.65	966658		3501.65	724894		3501.65	555504		3501.65	387853		3501.65	167972
				3501.68	1219080		3501.68	1101630		3501.68	966778		3501.68	725200		3501.68	555592		3501.68	387978		3501.68	168250
				3501.7	1219080		3501.7	1101710		3501.7	966873		3501.7	725442		3501.7	555661		3501.7	388077		3501.7	168470
				3501.73	1219080		3501.73	1101780		3501.73	966950		3501.73	725639		3501.73	555717		3501.73	388158		3501.73	168649
				3501.75	1219080		3501.75	1101850		3501.75	967033		3501.75	725850		3501.75	555777		3501.75	388244		3501.75	168841
				3501.78	1219080		3501.78	1101920		3501.78	967117		3501.78	726066		3501.78	555839		3501.78	388333		3501.78	169037
				3501.8	1219080		3501.8	1102000		3501.8	967219		3501.8	726325		3501.8	555913		3501.8	388439		3501.8	169273
				3501.83	1219080		3501.83	1102100		3501.83	967328		3501.83	726604		3501.83	555993		3501.83	388553		3501.83	169526
				3501.85	1219080		3501.85	1102210		3501.85	967457		3501.85	726932		3501.85	556086		3501.85	388687		3501.85	169824
				3501.87	1219080		3501.87	1102340		3501.87	967614		3501.87	727334		3501.87	556201		3501.87	388852		3501.87	170190
				3501.9	1219080		3501.9	1102480		3501.9	967778		3501.9	727752		3501.9	556321		3501.9	389023		3501.9	170570
				3501.92	1219080		3501.92	1102600		3501.92	967922		3501.92	728120		3501.92	556426		3501.92	389174		3501.92	170905
				3501.95	1219080		3501.95	1102710		3501.95	968049		3501.95	728443		3501.95	556518		3501.95	389306		3501.95	171198
				3501.97	1219080		3501.97	1102820		3501.97	968174		3501.97	728762		3501.97	556609		3501.97	389436		3501.97	171488
				3502	1219080		3502	1102960		3502	968340		3502	729187		3502	556731		3502	389611		3502	171875
				3502.02	1219080		3502.02	1103110		3502.02	968519		3502.02	729643		3502.02	556861		3502.02	389797		3502.02	172289
				3502.05	1219080		3502.05	1103240		3502.05	968674		3502.05	730038		3502.05	556974		3502.05	389959		3502.05	172649
				3502.07	1219080		3502.07	1103380		3502.07	968831		3502.07	730438		3502.07	557088		3502.07	390123		3502.07	173012
				3502.09	1219080		3502.09	1103510		3502.09	968984		3502.09	730829		3502.09	557200		3502.09	390283		3502.09	173368
				3502.12	1219080		3502.12	1103630		3502.12	969127		3502.12	731195		3502.12	557304		3502.12	390433		3502.12	173700
				3502.14	1219080		3502.14	1103780		3502.14	969307		3502.14	731653		3502.14	557435		3502.14	390620		3502.14	174116
				3502.17	1219080		3502.17	1103950		3502.17	969502		3502.17	732152		3502.17	557578		3502.17	390825		3502.17	174570
				3502.19	1219080		3502.19	1104120		3502.19	969709		3502.19	732679		3502.19	557728		3502.19	391041		3502.19	175049
				3502.22	1219080		3502.22	1104290		3502.22	969908		3502.22	733188		3502.22	557874		3502.22	391249		3502.22	175512
				3502.24	1219080		3502.24	1104460		3502.24	970110		3502.24	733703		3502.24	558021		3502.24	391460		3502.24	175980
				3502.26	1219080		3502.26	1104620		3502.26	970296		3502.26	734178		3502.26	558157		3502.26	391654		3502.26	176412
				3502.29	1219080		3502.29	1104770		3502.29	970469		3502.29	734620		3502.29	558283		3502.29	391835		3502.29	176814
				3502.31	1219080		3502.31	1104890		3502.31	970608		3502.31	734975		3502.31	558384		3502.31	391981		3502.31	177137
				3502.34	1219080		3502.34	1104980		3502.34	970720		3502.34	735261		3502.34	558466		3502.34	392098		3502.34	177396
				3502.36	1219080		3502.36	1105060		3502.36	970815		3502.36	735502		3502.36	558535		3502.36	392196		3502.36	177615
				3502.39	1219080		3502.39	1105140		3502.39	970902		3502.39	735724		3502.39	558598		3502.39	392287		3502.39	177817
				3502.41	1219080		3502.41	1105190		3502.41	970965		3502.41	735884		3502.41	558644		3502.41	392353		3502.41	177963
				3502.44	1219080		3502.44	1105250		3502.44	971035		3502.44	736063		3502.44	558695		3502.44	392426		3502.44	178125
				3502.46	1219080		3502.46	1105340		3502.46	971143		3502.46	736339		3502.46	558774		3502.46	392539		3502.46	178377
				3502.48	1219080		3502.48	1105470		3502.48	971291		3502.48	736717		3502.48	558882		3502.48	392694		3502.48	178721
				3502.51	1219080		3502.51	1105610		3502.51	971461		3502.51	737151		3502.51	559006		3502.51	392872		3502.51	179115
				3502.53	1219080		3502.53	1105750		3502.53	971624		3502.53	737566		3502.53	559125		3502.53	393042		3502.53	179492
				3502.56	1219080		3502.56	1105890		3502.56	971790		3502.56	737991		3502.56	559246		3502.56	393216		3502.56	179878
				3502.58	1219080		3502.58	1106050		3502.58	971974		3502.58	738460		3502.58	559380		3502.58	393408		3502.58	180305
				3502.61	1219080		3502.61	1106210		3502.61	972159		3502.61	738932		3502.61	559515		3502.61	393601		3502.61	180734
				3502.63	1219080		3502.63	1106350		3502.63	972327		3502.63	739360		3502.63	559637		3502.63	393776		3502.63	181123
				3502.66	1219080		3502.66	1106480		3502.66	972486		3502.66	739765		3502.66	559753		3502.66	393942		3502.66	181491
				3502.68	1219080		3502.68	1106620		3502.68	972648		3502.68	740180		3502.68	559871		3502.68	394112		3502.68	181868
				3502.7	1219080		3502.7	1106750		3502.7	972798		3502.7	740563		3502.7	559981		3502.7	394269		3502.7	182216
				3502.73	1219090		3502.73	1106870		3502.73	972935		3502.73	740913		3502.73	560081		3502.73	394412		3502.73	182535
				3502.75	1219090		3502.75	1106980		3502.75	973064		3502.75	741241		3502.75	560175		3502.75	394547		3502.75	182833
				3502.78	1219090		3502.78	1107090		3502.78	973202		3502.78	741592		3502.78	560275		3502.78	394690		3502.78	183152
				3502.8	1219090		3502.8	1107200		3502.8	973332		3502.8	741926		3502.8	560370		3502.8	394827		3502.8	183456
				3502.83	1219090		3502.83	1107300		3502.83	973448		3502.83	742222		3502.83	560455		3502.83	394948		3502.83	183725
				3502.85	1219090		3502.85	1107390		3502.85	973554		3502.85	742491		3502.85	560532		3502.85	395058		3502.85	183969
				3502.87	1219090		3502.87	1107480		3502.87	973661		3502.87	742765		3502.87	560610		3502.87	395171		3502.87	184218
				3502.9	1219090		3502.9	1107580		3502.9	973778		3502.9	743064		3502.9	560695		3502.9	395293		3502.9	184490
				3502.92	1219090		3502.92	1107670		3502.92	973885		3502.92	743335		3502.92	560773		3502.92	395404		3502.92	184737
				3502.95	1219090		3502.95	1107750		3502.95	973972		3502.95	743559		3502.95	560837		3502.95	395496		3502.95	184940
				3502.97	1219090		3502.97	1107830		3502.97	974072		3502.97	743812		3502.97	560909		3502.97	395599		3502.97	185170
				3503	1219090		3503	1107930		3503	974191		3503	744117		3503	560996		3503	395724		3503	185448
				3503.02	1219090		3503.02	1108040		3503.02	974311		3503.02	744422		3503.02	561084		3503.02	395849		3503.02	185725
				3503.05	1219090		3503.05	1108150		3503.05	974440		3503.05	744754		3503.05	561178		3503.05	395985		3503.05	186026
				3503.07	1219090		3503.07	1108240		3503.07	974545		3503.07	745021		3503.07	561255		3503.07	396095		3503.07	186270
				3503.09	1219090		3503.09	1108300		3503.09	974625		3503.09	745225		3503.09	561313		3503.09	396178		3503.09	186455
				3503.12	1219090		3503.12	1108390		3503.12	974726		3503.12	745483		3503.12	561387		3503.12	396283		3503.12	186689
				3503.14	1219090		3503.14	1108490		3503.14	974845		3503.14	745786		3503.14	561473		3503.14	396408		3503.14	186965
				3503.17	1219090		3503.17	1108590		3503.17	974965		3503.17	746093		3503.17	561561		3503.17	396533		3503.17	187244
				3503.19	1219090		3503.19	1108700		3503.19	975093		3503.19	746420		3503.19	561654		3503.19	396667		3503.19	187541
				3503.22	1219090		3503.22	1108810		3503.22	975215		3503.22	746729		3503.22	561743		3503.22	396794		3503.22	187822
				3503.24	1219090		3503.24	1108900		3503.24	975327		3503.24	747015		3503.24	561824		3503.24	396911		3503.24	188082
				3503.27	1219090		3503.27	1108980		3503.27	975426		3503.27	747268		3503.27	561897		3503.27	397015		3503.27	188312
				3503.29	1219090		3503.29	1109070		3503.29	975530		3503.29	747534		3503.29	561973		3503.29	397123		3503.29	188554
				3503.31	1219090		3503.31	1109150		3503.31	975621		3503.31	747766		3503.31	562039		3503.31	397218		3503.31	188764
				3503.34	1219090		3503.34	1109230		3503.34	975714		3503.34	748004		3503.34	562107		3503.34	397316		3503.34	188982
				3503.36	1219090		3503.36	1109310		3503.36	975808		3503.36	748245		3503.36	562176		3503.36	397415		3503.36	189200
				3503.39	1219090		3503.39	1109350		3503.39	975860		3503.39	748377		3503.39	562214		3503.39	397469		3503.39	189320
				3503.41	1219090		3503.41	1109390		3503.41	975904		3503.41	748488		3503.41	562245		3503.41	397514		3503.41	189421
				3503.44	1219090		3503.44	1109450		3503.44	975967		3503.44	748650		3503.44	562291		3503.44	397580		3503.44	189568
				3503.46	1219090		3503.46	1109500		3503.46	976035		3503.46	748824		3503.46	562341		3503.46	397651		3503.46	189726
				3503.48	1219090		3503.48	1109560		3503.48	976107		3503.48	749008		3503.48	562394		3503.48	397727		3503.48	189894
				3503.51	1219090		3503.51	1109630		3503.51	976182		3503.51	749199		3503.51	562448		3503.51	397805		3503.51	190068
				3503.53	1219090		3503.53	1109680		3503.53	976248		3503.53	749367		3503.53	562496		3503.53	397874		3503.53	190220
				3503.56	1219090		3503.56	1109740		3503.56	976313		3503.56	749532		3503.56	562544		3503.56	397942		3503.56	190371
				3503.58	1219090		3503.58	1109800		3503.58	976385		3503.58	749715		3503.58	562596		3503.58	398017		3503.58	190537
				3503.61	1219090		3503.61	1109880		3503.61	976473		3503.61	749940		3503.61	562660		3503.61	398109		3503.61	190741
				3503.63	1219090		3503.63	1109970		3503.63	976587		3503.63	750231		3503.63	562743		3503.63	398228		3503.63	191006
				3503.66	1219090		3503.66	1110070		3503.66	976705		3503.66	750532		3503.66	562829		3503.66	398351		3503.66	191279
				3503.68	1219090		3503.68	1110160		3503.68	976808		3503.68	750796		3503.68	562905		3503.68	398459		3503.68	191520
				3503.7	1219090		3503.7	1110240		3503.7	976901		3503.7	751034		3503.7	562973		3503.7	398557		3503.7	191735
				3503.73	1219090		3503.73	1110310		3503.73	976984		3503.73	751244		3503.73	563033		3503.73	398643		3503.73	191926
				3503.75	1219090		3503.75	1110370		3503.75	977052		3503.75	751418		3503.75	563082		3503.75	398714		3503.75	192084
				3503.78	1219090		3503.78	1110440		3503.78	977141		3503.78	751644		3503.78	563147		3503.78	398806		3503.78	192290
				3503.8	1219090		3503.8	1110540		3503.8	977250		3503.8	751924		3503.8	563227		3503.8	398921		3503.8	192545
				3503.83	1219090		3503.83	1110630		3503.83	977355		3503.83	752191		3503.83	563303		3503.83	399030		3503.83	192787
				3503.85	1219090		3503.85	1110700		3503.85	977439		3503.85	752406		3503.85	563365		3503.85	399119		3503.85	192983
				3503.87	1219090		3503.87	1110740		3503.87	977491		3503.87	752538		3503.87	563402		3503.87	399172		3503.87	193103
				3503.9	1219090		3503.9	1110760		3503.9	977515		3503.9	752599		3503.9	563420		3503.9	399198		3503.9	193159
				3503.92	1219090		3503.92	1110800		3503.92	977562		3503.92	752719		3503.92	563454		3503.92	399246		3503.92	193267
				3503.95	1219090		3503.95	1110860		3503.95	977631		3503.95	752897		3503.95	563505		3503.95	399319		3503.95	193429
				3503.97	1219090		3503.97	1110910		3503.97	977694		3503.97	753058		3503.97	563551		3503.97	399385		3503.97	193575
				3504	1219090		3504	1110970		3504	977755		3504	753212		3504	563595		3504	399449		3504	193716
				3504.02	1219090		3504.02	1111010		3504.02	977810		3504.02	753353		3504.02	563635		3504.02	399506		3504.02	193844
				3504.05	1219090		3504.05	1111070		3504.05	977878		3504.05	753527		3504.05	563685		3504.05	399577		3504.05	194002
				3504.07	1219090		3504.07	1111140		3504.07	977962		3504.07	753740		3504.07	563746		3504.07	399665		3504.07	194195
				3504.09	1219090		3504.09	1111220		3504.09	978052		3504.09	753969		3504.09	563811		3504.09	399759		3504.09	194404
				3504.12	1219090		3504.12	1111300		3504.12	978143		3504.12	754203		3504.12	563878		3504.12	399854		3504.12	194617
				3504.14	1219090		3504.14	1111370		3504.14	978226		3504.14	754415		3504.14	563939		3504.14	399941		3504.14	194809
				3504.17	1219090		3504.17	1111460		3504.17	978337		3504.17	754697		3504.17	564019		3504.17	400057		3504.17	195066
				3504.19	1219090		3504.19	1111570		3504.19	978466		3504.19	755027		3504.19	564113		3504.19	400192		3504.19	195365
				3504.22	1219090		3504.22	1111690		3504.22	978602		3504.22	755373		3504.22	564212		3504.22	400333		3504.22	195680
				3504.24	1219090		3504.24	1111800		3504.24	978739		3504.24	755723		3504.24	564312		3504.24	400477		3504.24	195998
				3504.27	1219090		3504.27	1111920		3504.27	978876		3504.27	756073		3504.27	564412		3504.27	400620		3504.27	196316
				3504.29	1219090		3504.29	1112040		3504.29	979013		3504.29	756422		3504.29	564512		3504.29	400763		3504.29	196634
				3504.31	1219090		3504.31	1112130		3504.31	979128		3504.31	756716		3504.31	564596		3504.31	400883		3504.31	196901
				3504.34	1219100		3504.34	1112210		3504.34	979220		3504.34	756951		3504.34	564663		3504.34	400980		3504.34	197115
				3504.36	1219100		3504.36	1112300		3504.36	979322		3504.36	757211		3504.36	564738		3504.36	401086		3504.36	197351
				3504.39	1219100		3504.39	1112410		3504.39	979455		3504.39	757551		3504.39	564835		3504.39	401225		3504.39	197660
				3504.41	1219100		3504.41	1112550		3504.41	979614		3504.41	757957		3504.41	564951		3504.41	401392		3504.41	198030
				3504.44	1219100		3504.44	1112690		3504.44	979777		3504.44	758373		3504.44	565069		3504.44	401562		3504.44	198407
				3504.46	1219100		3504.46	1112800		3504.46	979913		3504.46	758719		3504.46	565168		3504.46	401704		3504.46	198722
				3504.48	1219100		3504.48	1112910		3504.48	980040		3504.48	759043		3504.48	565261		3504.48	401836		3504.48	199017
				3504.51	1219100		3504.51	1113020		3504.51	980170		3504.51	759376		3504.51	565356		3504.51	401972		3504.51	199319
				3504.53	1219100		3504.53	1113120		3504.53	980289		3504.53	759678		3504.53	565442		3504.53	402096		3504.53	199594
				3504.56	1219100		3504.56	1113210		3504.56	980393		3504.56	759943		3504.56	565518		3504.56	402205		3504.56	199835
				3504.58	1219100		3504.58	1113280		3504.58	980480		3504.58	760167		3504.58	565582		3504.58	402296		3504.58	200038
				3504.61	1219100		3504.61	1113330		3504.61	980534		3504.61	760305		3504.61	565622		3504.61	402353		3504.61	200164
				3504.63	1219100		3504.63	1113360		3504.63	980569		3504.63	760394		3504.63	565647		3504.63	402389		3504.63	200244
				3504.66	1219100		3504.66	1113380		3504.66	980596		3504.66	760463		3504.66	565667		3504.66	402418		3504.66	200308
				3504.68	1219100		3504.68	1113420		3504.68	980645		3504.68	760587		3504.68	565702		3504.68	402468		3504.68	200420
				3504.7	1219100		3504.7	1113460		3504.7	980690		3504.7	760703		3504.7	565735		3504.7	402516		3504.7	200526
				3504.73	1219100		3504.73	1113510		3504.73	980750		3504.73	760854		3504.73	565778		3504.73	402578		3504.73	200663
				3504.75	1219100		3504.75	1113580		3504.75	980832		3504.75	761063		3504.75	565838		3504.75	402663		3504.75	200853
				3504.78	1219100		3504.78	1113680		3504.78	980940		3504.78	761340		3504.78	565917		3504.78	402777		3504.78	201105
				3504.8	1219100		3504.8	1113770		3504.8	981055		3504.8	761633		3504.8	566001		3504.8	402897		3504.8	201371
				3504.83	1219100		3504.83	1113870		3504.83	981174		3504.83	761938		3504.83	566088		3504.83	403022		3504.83	201648
				3504.85	1219100		3504.85	1113960		3504.85	981280		3504.85	762208		3504.85	566165		3504.85	403132		3504.85	201893
				3504.88	1219100		3504.88	1114060		3504.88	981393		3504.88	762497		3504.88	566248		3504.88	403250		3504.88	202156
				3504.9	1219100		3504.9	1114160		3504.9	981504		3504.9	762780		3504.9	566329		3504.9	403366		3504.9	202414
				3504.92	1219100		3504.92	1114220		3504.92	981584		3504.92	762984		3504.92	566387		3504.92	403450		3504.92	202600
				3504.95	1219100		3504.95	1114280		3504.95	981647		3504.95	763143		3504.95	566432		3504.95	403515		3504.95	202744
				3504.97	1219100		3504.97	1114350		3504.97	981735		3504.97	763369		3504.97	566497		3504.97	403608		3504.97	202950
				3505	1219100		3505	1114410		3505	981808		3505	763556		3505	566550		3505	403684		3505	203119
				3505.02	1219100		3505.02	1114440		3505.02	981839		3505.02	763634		3505.02	566573		3505.02	403716		3505.02	203190
				3505.05	1219100		3505.05	1114440		3505.05	981836		3505.05	763627		3505.05	566571		3505.05	403713		3505.05	203184
				3505.07	1219100		3505.07	1114440		3505.07	981844		3505.07	763646		3505.07	566576		3505.07	403721		3505.07	203201
				3505.09	1219100		3505.09	1114460		3505.09	981859		3505.09	763686		3505.09	566587		3505.09	403737		3505.09	203237
				3505.12	1219100		3505.12	1114480		3505.12	981883		3505.12	763746		3505.12	566605		3505.12	403762		3505.12	203292
				3505.14	1219100		3505.14	1114490		3505.14	981896		3505.14	763779		3505.14	566614		3505.14	403776		3505.14	203322
				3505.17	1219100		3505.17	1114510		3505.17	981917		3505.17	763834		3505.17	566630		3505.17	403798		3505.17	203372
				3505.19	1219100		3505.19	1114530		3505.19	981944		3505.19	763902		3505.19	566649		3505.19	403826		3505.19	203434
				3505.22	1219100		3505.22	1114550		3505.22	981971		3505.22	763970		3505.22	566669		3505.22	403854		3505.22	203495
				3505.24	1219100		3505.24	1114560		3505.24	981983		3505.24	764003		3505.24	566678		3505.24	403867		3505.24	203525
				3505.27	1219100		3505.27	1114570		3505.27	981993		3505.27	764028		3505.27	566685		3505.27	403877		3505.27	203548
				3505.29	1219100		3505.29	1114570		3505.29	981996		3505.29	764036		3505.29	566687		3505.29	403881		3505.29	203555
				3505.31	1219100		3505.31	1114590		3505.31	982015		3505.31	764083		3505.31	566701		3505.31	403900		3505.31	203598
				3505.34	1219100		3505.34	1114620		3505.34	982054		3505.34	764184		3505.34	566730		3505.34	403941		3505.34	203690
				3505.36	1219100		3505.36	1114670		3505.36	982105		3505.36	764314		3505.36	566767		3505.36	403994		3505.36	203808
				3505.39	1219100		3505.39	1114730		3505.39	982178		3505.39	764500		3505.39	566820		3505.39	404071		3505.39	203978
				3505.41	1219100		3505.41	1114790		3505.41	982250		3505.41	764684		3505.41	566873		3505.41	404146		3505.41	204144
				3505.44	1219100		3505.44	1114840		3505.44	982308		3505.44	764830		3505.44	566914		3505.44	404206		3505.44	204278
				3505.46	1219100		3505.46	1114880		3505.46	982359		3505.46	764962		3505.46	566952		3505.46	404260		3505.46	204398
				3505.49	1219100		3505.49	1114930		3505.49	982415		3505.49	765104		3505.49	566993		3505.49	404318		3505.49	204526
				3505.51	1219100		3505.51	1114970		3505.51	982464		3505.51	765228		3505.51	567028		3505.51	404369		3505.51	204640
				3505.53	1219100		3505.53	1115000		3505.53	982500		3505.53	765322		3505.53	567055		3505.53	404407		3505.53	204725
				3505.56	1219100		3505.56	1115010		3505.56	982514		3505.56	765356		3505.56	567065		3505.56	404421		3505.56	204755
				3505.58	1219100		3505.58	1115000		3505.58	982496		3505.58	765310		3505.58	567052		3505.58	404402		3505.58	204714
				3505.61	1219100		3505.61	1114990		3505.61	982487		3505.61	765289		3505.61	567046		3505.61	404394		3505.61	204695
				3505.63	1219100		3505.63	1115010		3505.63	982506		3505.63	765335		3505.63	567059		3505.63	404413		3505.63	204737
				3505.66	1219100		3505.66	1115030		3505.66	982531		3505.66	765399		3505.66	567077		3505.66	404439		3505.66	204795
				3505.68	1219100		3505.68	1115060		3505.68	982566		3505.68	765489		3505.68	567103		3505.68	404476		3505.68	204877
				3505.7	1219100		3505.7	1115100		3505.7	982615		3505.7	765615		3505.7	567139		3505.7	404527		3505.7	204991
				3505.73	1219100		3505.73	1115150		3505.73	982673		3505.73	765763		3505.73	567181		3505.73	404588		3505.73	205126
				3505.75	1219100		3505.75	1115190		3505.75	982724		3505.75	765892		3505.75	567218		3505.75	404641		3505.75	205243
				3505.78	1219100		3505.78	1115240		3505.78	982776		3505.78	766025		3505.78	567256		3505.78	404695		3505.78	205363
				3505.8	1219100		3505.8	1115270		3505.8	982812		3505.8	766116		3505.8	567282		3505.8	404732		3505.8	205446
				3505.83	1219100		3505.83	1115290		3505.83	982834		3505.83	766174		3505.83	567298		3505.83	404756		3505.83	205499
				3505.85	1219100		3505.85	1115320		3505.85	982870		3505.85	766266		3505.85	567325		3505.85	404794		3505.85	205583
				3505.88	1219100		3505.88	1115380		3505.88	982944		3505.88	766454		3505.88	567378		3505.88	404871		3505.88	205754
				3505.9	1219100		3505.9	1115460		3505.9	983032		3505.9	766678		3505.9	567443		3505.9	404963		3505.9	205958
				3505.92	1219100		3505.92	1115520		3505.92	983105		3505.92	766866		3505.92	567496		3505.92	405040		3505.92	206128
				3505.95	1219100		3505.95	1115560		3505.95	983151		3505.95	766983		3505.95	567530		3505.95	405088		3505.95	206235
				3505.97	1219100		3505.97	1115590		3505.97	983187		3505.97	767074		3505.97	567555		3505.97	405125		3505.97	206317
				3506	1219100		3506	1115640		3506	983244		3506	767219		3506	567597		3506	405184		3506	206450
				3506.02	1219100		3506.02	1115690		3506.02	983313		3506.02	767396		3506.02	567647		3506.02	405256		3506.02	206610
				3506.05	1219100		3506.05	1115760		3506.05	983386		3506.05	767583		3506.05	567701		3506.05	405333		3506.05	206780
				3506.07	1219100		3506.07	1115810		3506.07	983447		3506.07	767738		3506.07	567745		3506.07	405397		3506.07	206921
				3506.1	1219100		3506.1	1115820		3506.1	983466		3506.1	767786		3506.1	567759		3506.1	405416		3506.1	206964
				3506.12	1219100		3506.12	1115830		3506.12	983473		3506.12	767803		3506.12	567764		3506.12	405423		3506.12	206980
				3506.14	1219100		3506.14	1115860		3506.14	983503		3506.14	767880		3506.14	567786		3506.14	405455		3506.14	207050
				3506.17	1219100		3506.17	1115890		3506.17	983546		3506.17	767989		3506.17	567817		3506.17	405499		3506.17	207149
				3506.19	1219100		3506.19	1115950		3506.19	983615		3506.19	768167		3506.19	567868		3506.19	405572		3506.19	207311
				3506.22	1219100		3506.22	1116010		3506.22	983690		3506.22	768358		3506.22	567922		3506.22	405650		3506.22	207484
				3506.24	1219100		3506.24	1116060		3506.24	983740		3506.24	768485		3506.24	567959		3506.24	405703		3506.24	207600
				3506.27	1219100		3506.27	1116070		3506.27	983752		3506.27	768515		3506.27	567967		3506.27	405715		3506.27	207628
				3506.29	1219100		3506.29	1116070		3506.29	983757		3506.29	768529		3506.29	567971		3506.29	405721		3506.29	207640
				3506.31	1219100		3506.31	1116090		3506.31	983781		3506.31	768589		3506.31	567988		3506.31	405745		3506.31	207695
				3506.34	1219100		3506.34	1116140		3506.34	983842		3506.34	768746		3506.34	568033		3506.34	405809		3506.34	207837
				3506.36	1219100		3506.36	1116220		3506.36	983935		3506.36	768982		3506.36	568101		3506.36	405906		3506.36	208052
				3506.39	1219100		3506.39	1116300		3506.39	984025		3506.39	769212		3506.39	568166		3506.39	406000		3506.39	208261
				3506.41	1219100		3506.41	1116360		3506.41	984099		3506.41	769401		3506.41	568220		3506.41	406078		3506.41	208433
				3506.44	1219100		3506.44	1116440		3506.44	984189		3506.44	769632		3506.44	568286		3506.44	406172		3506.44	208643
				3506.46	1219100		3506.46	1116540		3506.46	984311		3506.46	769943		3506.46	568375		3506.46	406299		3506.46	208925
				3506.49	1219100		3506.49	1116650		3506.49	984442		3506.49	770277		3506.49	568471		3506.49	406436		3506.49	209229
				3506.51	1219100		3506.51	1116770		3506.51	984578		3506.51	770623		3506.51	568570		3506.51	406578		3506.51	209544
				3506.53	1219100		3506.53	1116880		3506.53	984710		3506.53	770961		3506.53	568666		3506.53	406716		3506.53	209851
				3506.56	1219100		3506.56	1116970		3506.56	984815		3506.56	771228		3506.56	568742		3506.56	406826		3506.56	210094
				3506.58	1219100		3506.58	1117060		3506.58	984915		3506.58	771485		3506.58	568816		3506.58	406931		3506.58	210327
				3506.61	1219100		3506.61	1117170		3506.61	985045		3506.61	771817		3506.61	568911		3506.61	407067		3506.61	210629
				3506.63	1219100		3506.63	1117300		3506.63	985199		3506.63	772210		3506.63	569023		3506.63	407228		3506.63	210986
				3506.66	1219100		3506.66	1117430		3506.66	985350		3506.66	772595		3506.66	569133		3506.66	407386		3506.66	211337
				3506.68	1219110		3506.68	1117530		3506.68	985477		3506.68	772918		3506.68	569225		3506.68	407518		3506.68	211630
				3506.71	1219110		3506.71	1117630		3506.71	985585		3506.71	773194		3506.71	569304		3506.71	407631		3506.71	211881
				3506.73	1219110		3506.73	1117710		3506.73	985689		3506.73	773458		3506.73	569379		3506.73	407739		3506.73	212121
				3506.75	1219110		3506.75	1117800		3506.75	985791		3506.75	773718		3506.75	569454		3506.75	407845		3506.75	212358
				3506.78	1219110		3506.78	1117900		3506.78	985903		3506.78	774006		3506.78	569536		3506.78	407963		3506.78	212619
				3506.8	1219110		3506.8	1118010		3506.8	986035		3506.8	774341		3506.8	569632		3506.8	408100		3506.8	212924
				3506.83	1219110		3506.83	1118120		3506.83	986164		3506.83	774670		3506.83	569726		3506.83	408235		3506.83	213223
				3506.85	1219110		3506.85	1118230		3506.85	986293		3506.85	775001		3506.85	569820		3506.85	408371		3506.85	213524
				3506.88	1219110		3506.88	1118330		3506.88	986410		3506.88	775299		3506.88	569906		3506.88	408493		3506.88	213795
				3506.9	1219110		3506.9	1118410		3506.9	986504		3506.9	775537		3506.9	569974		3506.9	408590		3506.9	214012
				3506.92	1219110		3506.92	1118490		3506.92	986603		3506.92	775791		3506.92	570046		3506.92	408694		3506.92	214242
				3506.95	1219110		3506.95	1118580		3506.95	986704		3506.95	776050		3506.95	570120		3506.95	408800		3506.95	214477
				3506.97	1219110		3506.97	1118650		3506.97	986793		3506.97	776275		3506.97	570184		3506.97	408892		3506.97	214682
				3507	1219110		3507	1118710		3507	986863		3507	776456		3507	570236		3507	408966		3507	214847
				3507.02	1219110		3507.02	1118770		3507.02	986925		3507.02	776613		3507.02	570281		3507.02	409031		3507.02	214989
				3507.05	1219110		3507.05	1118840		3507.05	987012		3507.05	776835		3507.05	570344		3507.05	409122		3507.05	215191
				3507.07	1219110		3507.07	1118920		3507.07	987105		3507.07	777072		3507.07	570412		3507.07	409219		3507.07	215406
				3507.1	1219110		3507.1	1118990		3507.1	987190		3507.1	777290		3507.1	570474		3507.1	409308		3507.1	215605
				3507.12	1219110		3507.12	1119070		3507.12	987281		3507.12	777523		3507.12	570541		3507.12	409403		3507.12	215816
				3507.14	1219110		3507.14	1119130		3507.14	987349		3507.14	777694		3507.14	570590		3507.14	409473		3507.14	215972
				3507.17	1219110		3507.17	1119180		3507.17	987414		3507.17	777860		3507.17	570637		3507.17	409542		3507.17	216123
				3507.19	1219110		3507.19	1119230		3507.19	987473		3507.19	778011		3507.19	570680		3507.19	409603		3507.19	216260
				3507.22	1219110		3507.22	1119280		3507.22	987528		3507.22	778151		3507.22	570720		3507.22	409660		3507.22	216387
				3507.24	1219110		3507.24	1119350		3507.24	987607		3507.24	778353		3507.24	570778		3507.24	409743		3507.24	216571
				3507.27	1219110		3507.27	1119430		3507.27	987700		3507.27	778590		3507.27	570846		3507.27	409840		3507.27	216786
				3507.29	1219110		3507.29	1119520		3507.29	987806		3507.29	778860		3507.29	570923		3507.29	409951		3507.29	217032
				3507.31	1219110		3507.31	1119610		3507.31	987919		3507.31	779149		3507.31	571006		3507.31	410069		3507.31	217295
				3507.34	1219110		3507.34	1119690		3507.34	988010		3507.34	779382		3507.34	571072		3507.34	410164		3507.34	217506
				3507.36	1219110		3507.36	1119750		3507.36	988075		3507.36	779549		3507.36	571120		3507.36	410233		3507.36	217658
				3507.39	1219110		3507.39	1119800		3507.39	988140		3507.39	779713		3507.39	571167		3507.39	410300		3507.39	217808
				3507.41	1219110		3507.41	1119850		3507.41	988197		3507.41	779860		3507.41	571209		3507.41	410360		3507.41	217941
				3507.44	1219110		3507.44	1119870		3507.44	988224		3507.44	779928		3507.44	571228		3507.44	410388		3507.44	218003
				3507.46	1219110		3507.46	1119900		3507.46	988259		3507.46	780019		3507.46	571254		3507.46	410425		3507.46	218085
				3507.49	1219110		3507.49	1119940		3507.49	988308		3507.49	780142		3507.49	571289		3507.49	410476		3507.49	218197
				3507.51	1219110		3507.51	1119990		3507.51	988365		3507.51	780288		3507.51	571331		3507.51	410536		3507.51	218330
				3507.53	1219110		3507.53	1120020		3507.53	988402		3507.53	780383		3507.53	571358		3507.53	410574		3507.53	218416
				3507.56	1219110		3507.56	1120060		3507.56	988448		3507.56	780499		3507.56	571391		3507.56	410622		3507.56	218522
				3507.58	1219110		3507.58	1120130		3507.58	988526		3507.58	780699		3507.58	571448		3507.58	410704		3507.58	218704
				3507.61	1219110		3507.61	1120220		3507.61	988634		3507.61	780974		3507.61	571527		3507.61	410816		3507.61	218954
				3507.63	1219110		3507.63	1120300		3507.63	988728		3507.63	781214		3507.63	571595		3507.63	410915		3507.63	219172
				3507.66	1219110		3507.66	1120370		3507.66	988808		3507.66	781419		3507.66	571654		3507.66	410999		3507.66	219358
				3507.68	1219110		3507.68	1120420		3507.68	988871		3507.68	781579		3507.68	571700		3507.68	411064		3507.68	219504
				3507.71	1219110		3507.71	1120460		3507.71	988917		3507.71	781697		3507.71	571733		3507.71	411113		3507.71	219611
				3507.73	1219110		3507.73	1120500		3507.73	988965		3507.73	781820		3507.73	571769		3507.73	411163		3507.73	219723
				3507.75	1219110		3507.75	1120560		3507.75	989030		3507.75	781984		3507.75	571816		3507.75	411230		3507.75	219872
				3507.78	1219110		3507.78	1120610		3507.78	989087		3507.78	782130		3507.78	571857		3507.78	411290		3507.78	220004
				3507.8	1219110		3507.8	1120640		3507.8	989133		3507.8	782248		3507.8	571891		3507.8	411338		3507.8	220112
				3507.83	1219110		3507.83	1120680		3507.83	989171		3507.83	782343		3507.83	571918		3507.83	411377		3507.83	220199
				3507.85	1219110		3507.85	1120700		3507.85	989200		3507.85	782418		3507.85	571940		3507.85	411408		3507.85	220267
				3507.88	1219110		3507.88	1120730		3507.88	989234		3507.88	782504		3507.88	571964		3507.88	411443		3507.88	220345
				3507.9	1219110		3507.9	1120750		3507.9	989256		3507.9	782562		3507.9	571981		3507.9	411467		3507.9	220397
				3507.92	1219110		3507.92	1120770		3507.92	989283		3507.92	782631		3507.92	572000		3507.92	411495		3507.92	220461
				3507.95	1219110		3507.95	1120800		3507.95	989311		3507.95	782701		3507.95	572020		3507.95	411524		3507.95	220524
				3507.97	1219110		3507.97	1120820		3507.97	989334		3507.97	782760		3507.97	572037		3507.97	411548		3507.97	220577
				3508	1219110		3508	1120830		3508	989345		3508	782789		3508	572045		3508	411560		3508	220604
				3508.02	1219110		3508.02	1120850		3508.02	989379		3508.02	782876		3508.02	572070		3508.02	411595		3508.02	220683
				3508.05	1219110		3508.05	1120910		3508.05	989441		3508.05	783034		3508.05	572115		3508.05	411660		3508.05	220826
				3508.07	1219110		3508.07	1120980		3508.07	989524		3508.07	783245		3508.07	572176		3508.07	411747		3508.07	221019
				3508.1	1219110		3508.1	1121040		3508.1	989598		3508.1	783433		3508.1	572230		3508.1	411823		3508.1	221189
				3508.12	1219110		3508.12	1121080		3508.12	989648		3508.12	783562		3508.12	572266		3508.12	411876		3508.12	221307
				3508.14	1219110		3508.14	1121100		3508.14	989674		3508.14	783628		3508.14	572285		3508.14	411903		3508.14	221367
				3508.17	1219110		3508.17	1121110		3508.17	989678		3508.17	783639		3508.17	572288		3508.17	411908		3508.17	221377
				3508.19	1219110		3508.19	1121120		3508.19	989691		3508.19	783672		3508.19	572298		3508.19	411921		3508.19	221406
				3508.22	1219110		3508.22	1121150		3508.22	989729		3508.22	783768		3508.22	572325		3508.22	411961		3508.22	221494
				3508.24	1219110		3508.24	1121180		3508.24	989762		3508.24	783852		3508.24	572349		3508.24	411995		3508.24	221570
				3508.27	1219110		3508.27	1121200		3508.27	989791		3508.27	783926		3508.27	572370		3508.27	412025		3508.27	221637
				3508.29	1219110		3508.29	1121240		3508.29	989829		3508.29	784025		3508.29	572399		3508.29	412066		3508.29	221727
				3508.32	1219110		3508.32	1121280		3508.32	989884		3508.32	784165		3508.32	572439		3508.32	412123		3508.32	221855
				3508.34	1219110		3508.34	1121320		3508.34	989933		3508.34	784288		3508.34	572474		3508.34	412174		3508.34	221967
				3508.36	1219110		3508.36	1121370		3508.36	989984		3508.36	784419		3508.36	572511		3508.36	412227		3508.36	222085
				3508.39	1219110		3508.39	1121430		3508.39	990054		3508.39	784597		3508.39	572562		3508.39	412300		3508.39	222248
				3508.41	1219110		3508.41	1121500		3508.41	990138		3508.41	784813		3508.41	572624		3508.41	412388		3508.41	222444
				3508.44	1219110		3508.44	1121580		3508.44	990227		3508.44	785039		3508.44	572688		3508.44	412481		3508.44	222649
				3508.46	1219110		3508.46	1121660		3508.46	990322		3508.46	785281		3508.46	572757		3508.46	412580		3508.46	222869
				3508.49	1219110		3508.49	1121730		3508.49	990406		3508.49	785497		3508.49	572819		3508.49	412669		3508.49	223066
				3508.51	1219110		3508.51	1121800		3508.51	990496		3508.51	785725		3508.51	572884		3508.51	412762		3508.51	223273
				3508.53	1219110		3508.53	1121890		3508.53	990598		3508.53	785985		3508.53	572959		3508.53	412868		3508.53	223509
				3508.56	1219110		3508.56	1121990		3508.56	990714		3508.56	786283		3508.56	573044		3508.56	412991		3508.56	223780
				3508.58	1219110		3508.58	1122100		3508.58	990838		3508.58	786600		3508.58	573134		3508.58	413120		3508.58	224068
				3508.61	1219110		3508.61	1122200		3508.61	990957		3508.61	786903		3508.61	573221		3508.61	413244		3508.61	224344
				3508.63	1219110		3508.63	1122270		3508.63	991044		3508.63	787124		3508.63	573284		3508.63	413335		3508.63	224545
				3508.66	1219110		3508.66	1122310		3508.66	991087		3508.66	787234		3508.66	573316		3508.66	413380		3508.66	224645
				3508.68	1219110		3508.68	1122330		3508.68	991120		3508.68	787318		3508.68	573339		3508.68	413414		3508.68	224721
				3508.71	1219110		3508.71	1122360		3508.71	991153		3508.71	787402		3508.71	573364		3508.71	413449		3508.71	224798
				3508.73	1219110		3508.73	1122410		3508.73	991212		3508.73	787552		3508.73	573406		3508.73	413510		3508.73	224934
				3508.75	1219110		3508.75	1122490		3508.75	991300		3508.75	787778		3508.75	573471		3508.75	413603		3508.75	225140
				3508.78	1219110		3508.78	1122580		3508.78	991411		3508.78	788062		3508.78	573552		3508.78	413719		3508.78	225397
				3508.8	1219110		3508.8	1122670		3508.8	991515		3508.8	788326		3508.8	573627		3508.8	413827		3508.8	225637
				3508.83	1219110		3508.83	1122730		3508.83	991583		3508.83	788500		3508.83	573677		3508.83	413898		3508.83	225796
				3508.85	1219110		3508.85	1122780		3508.85	991646		3508.85	788661		3508.85	573723		3508.85	413964		3508.85	225942
				3508.88	1219120		3508.88	1122860		3508.88	991736		3508.88	788891		3508.88	573789		3508.88	414058		3508.88	226151
				3508.9	1219120		3508.9	1122930		3508.9	991817		3508.9	789097		3508.9	573848		3508.9	414143		3508.9	226338
				3508.93	1219120		3508.93	1122960		3508.93	991851		3508.93	789184		3508.93	573873		3508.93	414178		3508.93	226417
				3508.95	1219120		3508.95	1122990		3508.95	991893		3508.95	789290		3508.95	573903		3508.95	414222		3508.95	226514
				3508.97	1219120		3508.97	1123020		3508.97	991930		3508.97	789385		3508.97	573930		3508.97	414261		3508.97	226601
				3509	1219120		3509	1123060		3509	991971		3509	789490		3509	573960		3509	414304		3509	226696
				3509.02	1219120		3509.02	1123130		3509.02	992056		3509.02	789707		3509.02	574022		3509.02	414393		3509.02	226893
				3509.05	1219120		3509.05	1123200		3509.05	992135		3509.05	789908		3509.05	574080		3509.05	414475		3509.05	227076
				3509.07	1219120		3509.07	1123250		3509.07	992190		3509.07	790049		3509.07	574120		3509.07	414532		3509.07	227203
				3509.1	1219120		3509.1	1123280		3509.1	992234		3509.1	790162		3509.1	574152		3509.1	414579		3509.1	227307
				3509.12	1219120		3509.12	1123310		3509.12	992272		3509.12	790258		3509.12	574180		3509.12	414618		3509.12	227394
				3509.14	1219120		3509.14	1123340		3509.14	992299		3509.14	790327		3509.14	574199		3509.14	414647		3509.14	227457
				3509.17	1219120		3509.17	1123380		3509.17	992346		3509.17	790446		3509.17	574233		3509.17	414695		3509.17	227565
				3509.19	1219120		3509.19	1123420		3509.19	992396		3509.19	790573		3509.19	574270		3509.19	414747		3509.19	227681
				3509.22	1219120		3509.22	1123470		3509.22	992454		3509.22	790723		3509.22	574312		3509.22	414809		3509.22	227817
				3509.24	1219120		3509.24	1123510		3509.24	992502		3509.24	790845		3509.24	574347		3509.24	414859		3509.24	227928
				3509.27	1219120		3509.27	1123550		3509.27	992546		3509.27	790956		3509.27	574379		3509.27	414904		3509.27	228028
				3509.29	1219120		3509.29	1123570		3509.29	992573		3509.29	791027		3509.29	574399		3509.29	414933		3509.29	228093
				3509.32	1219120		3509.32	1123570		3509.32	992574		3509.32	791028		3509.32	574400		3509.32	414934		3509.32	228094
				3509.34	1219120		3509.34	1123560		3509.34	992560		3509.34	790994		3509.34	574390		3509.34	414919		3509.34	228062
				3509.36	1219120		3509.36	1123530		3509.36	992525		3509.36	790904		3509.36	574364		3509.36	414883		3509.36	227982
				3509.39	1219120		3509.39	1123490		3509.39	992479		3509.39	790787		3509.39	574331		3509.39	414835		3509.39	227875
				3509.41	1219120		3509.41	1123450		3509.41	992428		3509.41	790657		3509.41	574294		3509.41	414782		3509.41	227757
				3509.44	1219120		3509.44	1123410		3509.44	992389		3509.44	790556		3509.44	574265		3509.44	414740		3509.44	227665
				3509.46	1219120		3509.46	1123400		3509.46	992373		3509.46	790516		3509.46	574253		3509.46	414724		3509.46	227628
				3509.49	1219120		3509.49	1123390		3509.49	992362		3509.49	790489		3509.49	574245		3509.49	414713		3509.49	227604
				3509.51	1219120		3509.51	1123360		3509.51	992331		3509.51	790408		3509.51	574222		3509.51	414680		3509.51	227530
				3509.54	1219120		3509.54	1123320		3509.54	992278		3509.54	790274		3509.54	574184		3509.54	414625		3509.54	227408
				3509.56	1219120		3509.56	1123280		3509.56	992227		3509.56	790143		3509.56	574147		3509.56	414571		3509.56	227289
				3509.58	1219120		3509.58	1123240		3509.58	992179		3509.58	790021		3509.58	574112		3509.58	414521		3509.58	227179
				3509.61	1219120		3509.61	1123220		3509.61	992159		3509.61	789969		3509.61	574097		3509.61	414500		3509.61	227131
				3509.63	1219120		3509.63	1123220		3509.63	992162		3509.63	789977		3509.63	574099		3509.63	414503		3509.63	227138
				3509.66	1219120		3509.66	1123240		3509.66	992180		3509.66	790023		3509.66	574112		3509.66	414522		3509.66	227180
				3509.68	1219120		3509.68	1123240		3509.68	992183		3509.68	790031		3509.68	574115		3509.68	414525		3509.68	227187
				3509.71	1219120		3509.71	1123230		3509.71	992169		3509.71	789996		3509.71	574105		3509.71	414511		3509.71	227156
				3509.73	1219120		3509.73	1123210		3509.73	992148		3509.73	789941		3509.73	574089		3509.73	414488		3509.73	227105
				3509.75	1219120		3509.75	1123170		3509.75	992098		3509.75	789815		3509.75	574053		3509.75	414437		3509.75	226991
				3509.78	1219120		3509.78	1123130		3509.78	992056		3509.78	789706		3509.78	574022		3509.78	414392		3509.78	226892
				3509.8	1219120		3509.8	1123120		3509.8	992047		3509.8	789684		3509.8	574015		3509.8	414383		3509.8	226872
				3509.83	1219120		3509.83	1123130		3509.83	992060		3509.83	789717		3509.83	574025		3509.83	414396		3509.83	226902
				3509.85	1219120		3509.85	1123140		3509.85	992070		3509.85	789742		3509.85	574032		3509.85	414407		3509.85	226925
				3509.88	1219120		3509.88	1123160		3509.88	992089		3509.88	789791		3509.88	574046		3509.88	414427		3509.88	226969
				3509.9	1219120		3509.9	1123170		3509.9	992098		3509.9	789813		3509.9	574053		3509.9	414436		3509.9	226990
				3509.93	1219120		3509.93	1123160		3509.93	992085		3509.93	789782		3509.93	574043		3509.93	414423		3509.93	226961
				3509.95	1219120		3509.95	1123140		3509.95	992067		3509.95	789735		3509.95	574030		3509.95	414404		3509.95	226918
				3509.97	1219120		3509.97	1123120		3509.97	992046		3509.97	789682		3509.97	574015		3509.97	414382		3509.97	226871
				3510	1219120		3510	1123110		3510	992028		3510	789637		3510	574002		3510	414364		3510	226829
				3510.02	1219120		3510.02	1123090		3510.02	992010		3510.02	789589		3510.02	573988		3510.02	414344		3510.02	226786
				3510.05	1219120		3510.05	1123060		3510.05	991968		3510.05	789481		3510.05	573958		3510.05	414300		3510.05	226688
				3510.07	1219120		3510.07	1122990		3510.07	991885		3510.07	789270		3510.07	573897		3510.07	414214		3510.07	226496
				3510.1	1219120		3510.1	1122920		3510.1	991803		3510.1	789061		3510.1	573838		3510.1	414128		3510.1	226306
				3510.12	1219110		3510.12	1122860		3510.12	991735		3510.12	788888		3510.12	573788		3510.12	414057		3510.12	226148
				3510.15	1219110		3510.15	1122800		3510.15	991672		3510.15	788728		3510.15	573742		3510.15	413991		3510.15	226003
				3510.17	1219110		3510.17	1122770		3510.17	991630		3510.17	788620		3510.17	573711		3510.17	413947		3510.17	225904
				3510.19	1219110		3510.19	1122730		3510.19	991587		3510.19	788510		3510.19	573680		3510.19	413902		3510.19	225805
				3510.22	1219110		3510.22	1122690		3510.22	991534		3510.22	788374		3510.22	573641		3510.22	413847		3510.22	225681
				3510.24	1219110		3510.24	1122650		3510.24	991491		3510.24	788264		3510.24	573610		3510.24	413802		3510.24	225581
				3510.27	1219110		3510.27	1122620		3510.27	991450		3510.27	788160		3510.27	573580		3510.27	413759		3510.27	225486
				3510.29	1219110		3510.29	1122590		3510.29	991422		3510.29	788090		3510.29	573560		3510.29	413730		3510.29	225423
				3510.32	1219110		3510.32	1122570		3510.32	991401		3510.32	788035		3510.32	573544		3510.32	413708		3510.32	225373
				3510.34	1219110		3510.34	1122560		3510.34	991383		3510.34	787990		3510.34	573531		3510.34	413689		3510.34	225332
				3510.36	1219110		3510.36	1122530		3510.36	991354		3510.36	787916		3510.36	573510		3510.36	413659		3510.36	225265
				3510.39	1219110		3510.39	1122500		3510.39	991311		3510.39	787806		3510.39	573479		3510.39	413614		3510.39	225165
				3510.41	1219110		3510.41	1122470		3510.41	991278		3510.41	787723		3510.41	573455		3510.41	413580		3510.41	225089
				3510.44	1219110		3510.44	1122450		3510.44	991256		3510.44	787665		3510.44	573439		3510.44	413556		3510.44	225037
				3510.46	1219110		3510.46	1122450		3510.46	991257		3510.46	787668		3510.46	573440		3510.46	413558		3510.46	225039
				3510.49	1219110		3510.49	1122460		3510.49	991263		3510.49	787682		3510.49	573444		3510.49	413563		3510.49	225052
				3510.51	1219110		3510.51	1122450		3510.51	991256		3510.51	787665		3510.51	573439		3510.51	413556		3510.51	225037
				3510.54	1219110		3510.54	1122430		3510.54	991230		3510.54	787599		3510.54	573420		3510.54	413529		3510.54	224976
				3510.56	1219110		3510.56	1122400		3510.56	991198		3510.56	787516		3510.56	573396		3510.56	413495		3510.56	224901
				3510.58	1219110		3510.58	1122380		3510.58	991173		3510.58	787453		3510.58	573378		3510.58	413469		3510.58	224844
				3510.61	1219110		3510.61	1122370		3510.61	991157		3510.61	787412		3510.61	573366		3510.61	413453		3510.61	224807
				3510.63	1219110		3510.63	1122360		3510.63	991154		3510.63	787404		3510.63	573364		3510.63	413450		3510.63	224799
				3510.66	1219110		3510.66	1122380		3510.66	991169		3510.66	787443		3510.66	573375		3510.66	413465		3510.66	224835
				3510.68	1219110		3510.68	1122400		3510.68	991199		3510.68	787519		3510.68	573397		3510.68	413496		3510.68	224904
				3510.71	1219110		3510.71	1122410		3510.71	991213		3510.71	787557		3510.71	573408		3510.71	413512		3510.71	224938
				3510.73	1219110		3510.73	1122420		3510.73	991215		3510.73	787562		3510.73	573409		3510.73	413514		3510.73	224943
				3510.75	1219110		3510.75	1122420		3510.75	991225		3510.75	787586		3510.75	573416		3510.75	413524		3510.75	224965
				3510.78	1219110		3510.78	1122450		3510.78	991250		3510.78	787651		3510.78	573435		3510.78	413551		3510.78	225024
				3510.8	1219110		3510.8	1122480		3510.8	991285		3510.8	787741		3510.8	573460		3510.8	413587		3510.8	225105
				3510.83	1219110		3510.83	1122490		3510.83	991302		3510.83	787782		3510.83	573472		3510.83	413604		3510.83	225143
				3510.85	1219110		3510.85	1122500		3510.85	991308		3510.85	787799		3510.85	573477		3510.85	413611		3510.85	225158
				3510.88	1219110		3510.88	1122500		3510.88	991314		3510.88	787814		3510.88	573481		3510.88	413617		3510.88	225172
				3510.9	1219110		3510.9	1122500		3510.9	991313		3510.9	787810		3510.9	573480		3510.9	413616		3510.9	225168
				3510.93	1219110		3510.93	1122490		3510.93	991303		3510.93	787784		3510.93	573473		3510.93	413605		3510.93	225145
				3510.95	1219110		3510.95	1122500		3510.95	991313		3510.95	787810		3510.95	573480		3510.95	413616		3510.95	225169
				3510.97	1219110		3510.97	1122510		3510.97	991327		3510.97	787848		3510.97	573491		3510.97	413631		3510.97	225203
				3511	1219110		3511	1122510		3511	991330		3511	787853		3511	573492		3511	413634		3511	225208
				3511.02	1219110		3511.02	1122520		3511.02	991338		3511.02	787874		3511.02	573499		3511.02	413642		3511.02	225227
				3511.05	1219110		3511.05	1122520		3511.05	991340		3511.05	787880		3511.05	573500		3511.05	413644		3511.05	225232
				3511.07	1219110		3511.07	1122510		3511.07	991329		3511.07	787852		3511.07	573492		3511.07	413633		3511.07	225207
				3511.1	1219110		3511.1	1122500		3511.1	991315		3511.1	787817		3511.1	573482		3511.1	413619		3511.1	225175
				3511.12	1219110		3511.12	1122500		3511.12	991317		3511.12	787822		3511.12	573483		3511.12	413621		3511.12	225179
				3511.15	1219110		3511.15	1122510		3511.15	991331		3511.15	787856		3511.15	573493		3511.15	413634		3511.15	225210
				3511.17	1219110		3511.17	1122530		3511.17	991349		3511.17	787903		3511.17	573507		3511.17	413654		3511.17	225253
				3511.19	1219110		3511.19	1122550		3511.19	991368		3511.19	787951		3511.19	573520		3511.19	413674		3511.19	225297
				3511.22	1219110		3511.22	1122550		3511.22	991369		3511.22	787954		3511.22	573521		3511.22	413675		3511.22	225300
				3511.24	1219110		3511.24	1122520		3511.24	991335		3511.24	787866		3511.24	573496		3511.24	413639		3511.24	225220
				3511.27	1219110		3511.27	1122500		3511.27	991315		3511.27	787815		3511.27	573481		3511.27	413618		3511.27	225173
				3511.29	1219110		3511.29	1122520		3511.29	991332		3511.29	787859		3511.29	573494		3511.29	413636		3511.29	225213
				3511.32	1219110		3511.32	1122550		3511.32	991373		3511.32	787965		3511.32	573524		3511.32	413679		3511.32	225309
				3511.34	1219110		3511.34	1122580		3511.34	991410		3511.34	788058		3511.34	573551		3511.34	413717		3511.34	225394
				3511.36	1219110		3511.36	1122630		3511.36	991464		3511.36	788197		3511.36	573591		3511.36	413774		3511.36	225520
				3511.39	1219110		3511.39	1122690		3511.39	991538		3511.39	788386		3511.39	573645		3511.39	413851		3511.39	225692
				3511.41	1219110		3511.41	1122720		3511.41	991567		3511.41	788460		3511.41	573666		3511.41	413882		3511.41	225759
				3511.44	1219110		3511.44	1122740		3511.44	991601		3511.44	788547		3511.44	573691		3511.44	413917		3511.44	225838
				3511.46	1219110		3511.46	1122780		3511.46	991639		3511.46	788643		3511.46	573718		3511.46	413957		3511.46	225926
				3511.49	1219110		3511.49	1122790		3511.49	991657		3511.49	788689		3511.49	573731		3511.49	413975		3511.49	225967
				3511.51	1219110		3511.51	1122810		3511.51	991678		3511.51	788743		3511.51	573747		3511.51	413998		3511.51	226017
				3511.54	1219110		3511.54	1122830		3511.54	991704		3511.54	788808		3511.54	573765		3511.54	414024		3511.54	226076
				3511.56	1219110		3511.56	1122840		3511.56	991715		3511.56	788837		3511.56	573773		3511.56	414036		3511.56	226102
				3511.58	1219110		3511.58	1122850		3511.58	991729		3511.58	788874		3511.58	573784		3511.58	414051		3511.58	226135
				3511.61	1219120		3511.61	1122880		3511.61	991766		3511.61	788966		3511.61	573810		3511.61	414089		3511.61	226220
				3511.63	1219120		3511.63	1122920		3511.63	991804		3511.63	789063		3511.63	573838		3511.63	414129		3511.63	226307
				3511.66	1219120		3511.66	1122940		3511.66	991836		3511.66	789146		3511.66	573862		3511.66	414163		3511.66	226383
				3511.68	1219120		3511.68	1122960		3511.68	991856		3511.68	789198		3511.68	573877		3511.68	414184		3511.68	226430
				3511.71	1219120		3511.71	1122980		3511.71	991880		3511.71	789259		3511.71	573894		3511.71	414209		3511.71	226486
				3511.73	1219120		3511.73	1122990		3511.73	991891		3511.73	789286		3511.73	573902		3511.73	414220		3511.73	226510
				3511.76	1219120		3511.76	1123020		3511.76	991924		3511.76	789371		3511.76	573926		3511.76	414255		3511.76	226588
				3511.78	1219120		3511.78	1123060		3511.78	991969		3511.78	789484		3511.78	573958		3511.78	414301		3511.78	226690
				3511.8	1219120		3511.8	1123080		3511.8	992001		3511.8	789566		3511.8	573982		3511.8	414335		3511.8	226765
				3511.83	1219120		3511.83	1123150		3511.83	992073		3511.83	789751		3511.83	574035		3511.83	414411		3511.83	226933
				3511.85	1219120		3511.85	1123210		3511.85	992154		3511.85	789957		3511.85	574093		3511.85	414495		3511.85	227120
				3511.88	1219120		3511.88	1123270		3511.88	992217		3511.88	790119		3511.88	574140		3511.88	414561		3511.88	227267
				3511.9	1219120		3511.9	1123320		3511.9	992278		3511.9	790274		3511.9	574184		3511.9	414625		3511.9	227408
				3511.93	1219120		3511.93	1123360		3511.93	992328		3511.93	790401		3511.93	574220		3511.93	414677		3511.93	227524
				3511.95	1219120		3511.95	1123390		3511.95	992358		3511.95	790477		3511.95	574242		3511.95	414708		3511.95	227593
				3511.97	1219120		3511.97	1123400		3511.97	992378		3511.97	790528		3511.97	574257		3511.97	414729		3511.97	227639
				3512	1219120		3512	1123440		3512	992417		3512	790629		3512	574286		3512	414770		3512	227731
				3512.02	1219120		3512.02	1123490		3512.02	992472		3512.02	790769		3512.02	574326		3512.02	414828		3512.02	227859
				3512.05	1219120		3512.05	1123540		3512.05	992537		3512.05	790935		3512.05	574373		3512.05	414895		3512.05	228009
				3512.07	1219120		3512.07	1123620		3512.07	992625		3512.07	791159		3512.07	574437		3512.07	414987		3512.07	228213
				3512.1	1219120		3512.1	1123690		3512.1	992710		3512.1	791376		3512.1	574499		3512.1	415076		3512.1	228410
				3512.12	1219120		3512.12	1123740		3512.12	992768		3512.12	791524		3512.12	574541		3512.12	415137		3512.12	228545
				3512.15	1219120		3512.15	1123780		3512.15	992823		3512.15	791665		3512.15	574582		3512.15	415194		3512.15	228673
				3512.17	1219120		3512.17	1123840		3512.17	992888		3512.17	791829		3512.17	574629		3512.17	415262		3512.17	228822
				3512.19	1219120		3512.19	1123890		3512.19	992945		3512.19	791975		3512.19	574670		3512.19	415321		3512.19	228955
				3512.22	1219120		3512.22	1123940		3512.22	993005		3512.22	792129		3512.22	574714		3512.22	415384		3512.22	229094
				3512.24	1219120		3512.24	1123980		3512.24	993049		3512.24	792241		3512.24	574746		3512.24	415430		3512.24	229197
				3512.27	1219120		3512.27	1124010		3512.27	993089		3512.27	792344		3512.27	574776		3512.27	415472		3512.27	229290
				3512.29	1219120		3512.29	1124050		3512.29	993137		3512.29	792465		3512.29	574810		3512.29	415522		3512.29	229400
				3512.32	1219120		3512.32	1124090		3512.32	993182		3512.32	792581		3512.32	574843		3512.32	415569		3512.32	229505
				3512.34	1219120		3512.34	1124130		3512.34	993225		3512.34	792690		3512.34	574874		3512.34	415614		3512.34	229605
				3512.37	1219120		3512.37	1124170		3512.37	993273		3512.37	792813		3512.37	574910		3512.37	415665		3512.37	229717
				3512.39	1219120		3512.39	1124220		3512.39	993339		3512.39	792981		3512.39	574958		3512.39	415733		3512.39	229869
				3512.41	1219120		3512.41	1124280		3512.41	993408		3512.41	793156		3512.41	575007		3512.41	415805		3512.41	230028
				3512.44	1219120		3512.44	1124330		3512.44	993462		3512.44	793295		3512.44	575047		3512.44	415862		3512.44	230155
				3512.46	1219120		3512.46	1124370		3512.46	993508		3512.46	793412		3512.46	575081		3512.46	415910		3512.46	230261
				3512.49	1219120		3512.49	1124400		3512.49	993550		3512.49	793519		3512.49	575111		3512.49	415953		3512.49	230358
				3512.51	1219120		3512.51	1124430		3512.51	993587		3512.51	793613		3512.51	575138		3512.51	415992		3512.51	230444
				3512.54	1219120		3512.54	1124470		3512.54	993630		3512.54	793724		3512.54	575170		3512.54	416038		3512.54	230545
				3512.56	1219120		3512.56	1124520		3512.56	993683		3512.56	793859		3512.56	575208		3512.56	416093		3512.56	230667
				3512.58	1219120		3512.58	1124550		3512.58	993722		3512.58	793958		3512.58	575237		3512.58	416133		3512.58	230758
				3512.61	1219120		3512.61	1124580		3512.61	993765		3512.61	794068		3512.61	575268		3512.61	416178		3512.61	230858
				3512.63	1219120		3512.63	1124610		3512.63	993795		3512.63	794144		3512.63	575290		3512.63	416209		3512.63	230926
				3512.66	1219120		3512.66	1124650		3512.66	993839		3512.66	794257		3512.66	575322		3512.66	416255		3512.66	231029
				3512.68	1219120		3512.68	1124700		3512.68	993906		3512.68	794428		3512.68	575371		3512.68	416326		3512.68	231185
				3512.71	1219120		3512.71	1124750		3512.71	993964		3512.71	794577		3512.71	575413		3512.71	416387		3512.71	231320
				3512.73	1219120		3512.73	1124800		3512.73	994013		3512.73	794702		3512.73	575449		3512.73	416438		3512.73	231434
				3512.76	1219120		3512.76	1124820		3512.76	994047		3512.76	794787		3512.76	575473		3512.76	416473		3512.76	231511
				3512.78	1219120		3512.78	1124840		3512.78	994069		3512.78	794843		3512.78	575490		3512.78	416496		3512.78	231562
				3512.8	1219120		3512.8	1124850		3512.8	994071		3512.8	794849		3512.8	575491		3512.8	416498		3512.8	231567
				3512.83	1219120		3512.83	1124850		3512.83	994072		3512.83	794852		3512.83	575492		3512.83	416499		3512.83	231570
				3512.85	1219120		3512.85	1124860		3512.85	994091		3512.85	794901		3512.85	575506		3512.85	416519		3512.85	231614
				3512.88	1219120		3512.88	1124880		3512.88	994109		3512.88	794946		3512.88	575519		3512.88	416538		3512.88	231656
				3512.9	1219120		3512.9	1124890		3512.9	994128		3512.9	794995		3512.9	575533		3512.9	416558		3512.9	231700
				3512.93	1219120		3512.93	1124910		3512.93	994152		3512.93	795055		3512.93	575550		3512.93	416582		3512.93	231755
				3512.95	1219120		3512.95	1124940		3512.95	994180		3512.95	795128		3512.95	575571		3512.95	416612		3512.95	231821
				3512.98	1219120		3512.98	1124940		3512.98	994184		3512.98	795137		3512.98	575574		3512.98	416616		3512.98	231829
				3513	1219120		3513	1124930		3513	994165		3513	795089		3513	575560		3513	416596		3513	231785
				3513.02	1219120		3513.02	1124910		3513.02	994152		3513.02	795056		3513.02	575550		3513.02	416583		3513.02	231756
				3513.05	1219120		3513.05	1124910		3513.05	994149		3513.05	795048		3513.05	575548		3513.05	416580		3513.05	231748
				3513.07	1219120		3513.07	1124910		3513.07	994143		3513.07	795032		3513.07	575543		3513.07	416573		3513.07	231734
				3513.1	1219120		3513.1	1124920		3513.1	994154		3513.1	795060		3513.1	575552		3513.1	416585		3513.1	231760
				3513.12	1219120		3513.12	1124920		3513.12	994162		3513.12	795081		3513.12	575557		3513.12	416593		3513.12	231778
				3513.15	1219120		3513.15	1124900		3513.15	994136		3513.15	795016		3513.15	575539		3513.15	416566		3513.15	231719
				3513.17	1219120		3513.17	1124890		3513.17	994121		3513.17	794977		3513.17	575528		3513.17	416551		3513.17	231684
				3513.19	1219120		3513.19	1124910		3513.19	994146		3513.19	795042		3513.19	575546		3513.19	416577		3513.19	231743
				3513.22	1219120		3513.22	1124930		3513.22	994176		3513.22	795117		3513.22	575568		3513.22	416608		3513.22	231811
				3513.24	1219120		3513.24	1124950		3513.24	994200		3513.24	795177		3513.24	575585		3513.24	416632		3513.24	231866
				3513.27	1219120		3513.27	1124950		3513.27	994194		3513.27	795163		3513.27	575581		3513.27	416627		3513.27	231853
				3513.29	1219120		3513.29	1124930		3513.29	994174		3513.29	795113		3513.29	575567		3513.29	416606		3513.29	231807
				3513.32	1219120		3513.32	1124920		3513.32	994161		3513.32	795078		3513.32	575557		3513.32	416592		3513.32	231776
				3513.34	1219120		3513.34	1124920		3513.34	994154		3513.34	795060		3513.34	575552		3513.34	416585		3513.34	231759
				3513.37	1219120		3513.37	1124910		3513.37	994152		3513.37	795055		3513.37	575550		3513.37	416582		3513.37	231755
				3513.39	1219120		3513.39	1124900		3513.39	994135		3513.39	795013		3513.39	575538		3513.39	416565		3513.39	231716
				3513.41	1219120		3513.41	1124850		3513.41	994071		3513.41	794849		3513.41	575491		3513.41	416498		3513.41	231568
				3513.44	1219120		3513.44	1124770		3513.44	993981		3513.44	794620		3513.44	575426		3513.44	416404		3513.44	231359
				3513.46	1219120		3513.46	1124710		3513.46	993914		3513.46	794449		3513.46	575377		3513.46	416334		3513.46	231204
				3513.49	1219120		3513.49	1124650		3513.49	993847		3513.49	794277		3513.49	575328		3513.49	416264		3513.49	231047
				3513.51	1219120		3513.51	1124600		3513.51	993779		3513.51	794103		3513.51	575278		3513.51	416193		3513.51	230890
				3513.54	1219120		3513.54	1124550		3513.54	993720		3513.54	793952		3513.54	575235		3513.54	416131		3513.54	230752
				3513.56	1219120		3513.56	1124510		3513.56	993672		3513.56	793830		3513.56	575200		3513.56	416081		3513.56	230641
				3513.59	1219120		3513.59	1124470		3513.59	993628		3513.59	793719		3513.59	575168		3513.59	416035		3513.59	230540
				3513.61	1219120		3513.61	1124430		3513.61	993580		3513.61	793596		3513.61	575133		3513.61	415985		3513.61	230429
				3513.63	1219120		3513.63	1124370		3513.63	993513		3513.63	793425		3513.63	575084		3513.63	415915		3513.63	230273
				3513.66	1219120		3513.66	1124320		3513.66	993455		3513.66	793278		3513.66	575042		3513.66	415855		3513.66	230139
				3513.68	1219120		3513.68	1124280		3513.68	993403		3513.68	793146		3513.68	575005		3513.68	415801		3513.68	230019
				3513.71	1219120		3513.71	1124240		3513.71	993364		3513.71	793044		3513.71	574975		3513.71	415759		3513.71	229926
				3513.73	1219120		3513.73	1124200		3513.73	993308		3513.73	792902		3513.73	574935		3513.73	415701		3513.73	229797
				3513.76	1219120		3513.76	1124130		3513.76	993233		3513.76	792710		3513.76	574880		3513.76	415622		3513.76	229623
				3513.78	1219120		3513.78	1124080		3513.78	993175		3513.78	792562		3513.78	574838		3513.78	415562		3513.78	229488
				3513.8	1219120		3513.8	1124050		3513.8	993140		3513.8	792472		3513.8	574812		3513.8	415525		3513.8	229407
				3513.83	1219120		3513.83	1124010		3513.83	993092		3513.83	792351		3513.83	574778		3513.83	415475		3513.83	229297
				3513.85	1219120		3513.85	1123960		3513.85	993028		3513.85	792188		3513.85	574731		3513.85	415408		3513.85	229148
				3513.88	1219120		3513.88	1123930		3513.88	992993		3513.88	792099		3513.88	574706		3513.88	415372		3513.88	229068
				3513.9	1219120		3513.9	1123900		3513.9	992961		3513.9	792017		3513.9	574682		3513.9	415339		3513.9	228993
				3513.93	1219120		3513.93	1123860		3513.93	992916		3513.93	791900		3513.93	574649		3513.93	415291		3513.93	228887
				3513.95	1219120		3513.95	1123800		3513.95	992846		3513.95	791724		3513.95	574598		3513.95	415218		3513.95	228727
				3513.98	1219120		3513.98	1123730		3513.98	992766		3513.98	791518		3513.98	574540		3513.98	415134		3513.98	228539
				3514	1219120		3514	1123680		3514	992696		3514	791341		3514	574489		3514	415062		3514	228378
				3514.02	1219120		3514.02	1123630		3514.02	992646		3514.02	791211		3514.02	574452		3514.02	415009		3514.02	228261
				3514.05	1219120		3514.05	1123610		3514.05	992615		3514.05	791133		3514.05	574430		3514.05	414976		3514.05	228189
				3514.07	1219120		3514.07	1123590		3514.07	992594		3514.07	791079		3514.07	574414		3514.07	414954		3514.07	228140
				3514.1	1219120		3514.1	1123570		3514.1	992572		3514.1	791023		3514.1	574398		3514.1	414931		3514.1	228089
				3514.12	1219120		3514.12	1123550		3514.12	992549		3514.12	790965		3514.12	574382		3514.12	414908		3514.12	228037
				3514.15	1219120		3514.15	1123550		3514.15	992548		3514.15	790963		3514.15	574381		3514.15	414907		3514.15	228034
				3514.17	1219120		3514.17	1123550		3514.17	992552		3514.17	790972		3514.17	574383		3514.17	414910		3514.17	228043
				3514.19	1219120		3514.19	1123530		3514.19	992530		3514.19	790916		3514.19	574368		3514.19	414888		3514.19	227992
				3514.22	1219120		3514.22	1123500		3514.22	992485		3514.22	790802		3514.22	574335		3514.22	414841		3514.22	227889
				3514.24	1219120		3514.24	1123650		3514.24	992668		3514.24	791269		3514.24	574468		3514.24	415032		3514.24	228313
				3514.27	1219120		3514.27	1123780		3514.27	992824		3514.27	791666		3514.27	574582		3514.27	415195		3514.27	228674
				3514.29	1219120		3514.29	1123900		3514.29	992954		3514.29	791999		3514.29	574677		3514.29	415331		3514.29	228977
				3514.32	1219120		3514.32	1123980		3514.32	993058		3514.32	792264		3514.32	574753		3514.32	415440		3514.32	229218
				3514.34	1219120		3514.34	1124050		3514.34	993141		3514.34	792475		3514.34	574813		3514.34	415526		3514.34	229410
				3514.37	1219120		3514.37	1124110		3514.37	993204		3514.37	792636		3514.37	574859		3514.37	415592		3514.37	229556
				3514.39	1219120		3514.39	1124150		3514.39	993254		3514.39	792765		3514.39	574896		3514.39	415645		3514.39	229673
				3514.41	1219120		3514.41	1124190		3514.41	993304		3514.41	792892		3514.41	574932		3514.41	415697		3514.41	229788
				3514.44	1219120		3514.44	1124240		3514.44	993361		3514.44	793036		3514.44	574973		3514.44	415756		3514.44	229920
				3514.46	1219120		3514.46	1124270		3514.46	993390		3514.46	793111		3514.46	574995		3514.46	415786		3514.46	229988
				3514.49	1219120		3514.49	1124280		3514.49	993402		3514.49	793143		3514.49	575004		3514.49	415799		3514.49	230016
				3514.51	1219120		3514.51	1124270		3514.51	993398		3514.51	793130		3514.51	575000		3514.51	415794		3514.51	230005
				3514.54	1219120		3514.54	1124250		3514.54	993369		3514.54	793058		3514.54	574980		3514.54	415765		3514.54	229940
				3514.56	1219120		3514.56	1124220		3514.56	993341		3514.56	792986		3514.56	574959		3514.56	415735		3514.56	229873
				3514.59	1219120		3514.59	1124200		3514.59	993311		3514.59	792909		3514.59	574937		3514.59	415704		3514.59	229804
				3514.61	1219120		3514.61	1124170		3514.61	993279		3514.61	792829		3514.61	574914		3514.61	415671		3514.61	229731
				3514.63	1219120		3514.63	1124130		3514.63	993231		3514.63	792705		3514.63	574879		3514.63	415620		3514.63	229618
				3514.66	1219120		3514.66	1124100		3514.66	993194		3514.66	792612		3514.66	574852		3514.66	415582		3514.66	229534
				3514.68	1219120		3514.68	1124070		3514.68	993160		3514.68	792525		3514.68	574827		3514.68	415546		3514.68	229455
				3514.71	1219120		3514.71	1124010		3514.71	993084		3514.71	792331		3514.71	574772		3514.71	415467		3514.71	229278
				3514.73	1219120		3514.73	1123900		3514.73	992960		3514.73	792013		3514.73	574681		3514.73	415337		3514.73	228990
				3514.76	1219120		3514.76	1123780		3514.76	992815		3514.76	791644		3514.76	574576		3514.76	415186		3514.76	228654
				3514.78	1219120		3514.78	1123660		3514.78	992683		3514.78	791306		3514.78	574479		3514.78	415047		3514.78	228347
				3514.8	1219120		3514.8	1123540		3514.8	992542		3514.8	790946		3514.8	574376		3514.8	414900		3514.8	228020
				3514.83	1219120		3514.83	1123410		3514.83	992378		3514.83	790529		3514.83	574257		3514.83	414729		3514.83	227640
				3514.85	1219120		3514.85	1123250		3514.85	992191		3514.85	790052		3514.85	574121		3514.85	414534		3514.85	227206
				3514.88	1219120		3514.88	1123060		3514.88	991974		3514.88	789497		3514.88	573962		3514.88	414306		3514.88	226702
				3514.9	1219120		3514.9	1122880		3514.9	991756		3514.9	788941		3514.9	573803		3514.9	414079		3514.9	226197
				3514.93	1219110		3514.93	1122690		3514.93	991534		3514.93	788375		3514.93	573641		3514.93	413847		3514.93	225682
				3514.95	1219110		3514.95	1122490		3514.95	991306		3514.95	787792		3514.95	573475		3514.95	413608		3514.95	225152
				3514.98	1219110		3514.98	1122290		3514.98	991071		3514.98	787193		3514.98	573304		3514.98	413363		3514.98	224607
				3515	1219110		3515	1122100		3515	990848		3515	786624		3515	573141		3515	413130		3515	224090
				3515.02	1219110		3515.02	1121920		3515.02	990632		3515.02	786072		3515.02	572983		3515.02	412904		3515.02	223588
				3515.05	1219110		3515.05	1121740		3515.05	990417		3515.05	785524		3515.05	572827		3515.05	412680		3515.05	223090
				3515.07	1219110		3515.07	1121560		3515.07	990211		3515.07	785000		3515.07	572677		3515.07	412465		3515.07	222613
				3515.1	1219110		3515.1	1121390		3515.1	990010		3515.1	784486		3515.1	572530		3515.1	412255		3515.1	222147
				3515.12	1219110		3515.12	1121200		3515.12	989789		3515.12	783922		3515.12	572369		3515.12	412024		3515.12	221634
				3515.15	1219110		3515.15	1120980		3515.15	989525		3515.15	783248		3515.15	572177		3515.15	411748		3515.15	221021
				3515.17	1219110		3515.17	1120750		3515.17	989252		3515.17	782552		3515.17	571978		3515.17	411463		3515.17	220388
				3515.2	1219110		3515.2	1120510		3515.2	988970		3515.2	781831		3515.2	571772		3515.2	411167		3515.2	219733
				3515.22	1219110		3515.22	1120250		3515.22	988669		3515.22	781064		3515.22	571553		3515.22	410853		3515.22	219036
				3515.24	1219110		3515.24	1120000		3515.24	988373		3515.24	780309		3515.24	571337		3515.24	410544		3515.24	218349
				3515.27	1219110		3515.27	1119770		3515.27	988103		3515.27	779619		3515.27	571140		3515.27	410262		3515.27	217722
				3515.29	1219110		3515.29	1119560		3515.29	987852		3515.29	778979		3515.29	570957		3515.29	410000		3515.29	217140
				3515.32	1219110		3515.32	1119330		3515.32	987582		3515.32	778289		3515.32	570760		3515.32	409717		3515.32	216513
				3515.34	1219110		3515.34	1119070		3515.34	987279		3515.34	777517		3515.34	570539		3515.34	409401		3515.34	215811
				3515.37	1219110		3515.37	1118820		3515.37	986986		3515.37	776768		3515.37	570325		3515.37	409094		3515.37	215130
				3515.39	1219110		3515.39	1118570		3515.39	986692		3515.39	776019		3515.39	570111		3515.39	408788		3515.39	214450
				3515.41	1219110		3515.41	1118310		3515.41	986384		3515.41	775232		3515.41	569886		3515.41	408465		3515.41	213734
				3515.44	1219110		3515.44	1118060		3515.44	986090		3515.44	774483		3515.44	569672		3515.44	408158		3515.44	213053
				3515.44	1219110		3515.44	1117820		3515.44	985807		3515.44	773761		3515.44	569466		3515.44	407863		3515.44	212396
				3515.46	1219110		3515.46	1117580		3515.46	985524		3515.46	773038		3515.46	569260		3515.46	407567		3515.46	211740
				3515.49	1219100		3515.49	1117330		3515.49	985240		3515.49	772313		3515.49	569052		3515.49	407270		3515.49	211080
				3515.51	1219100		3515.51	1117090		3515.51	984952		3515.51	771579		3515.51	568843		3515.51	406969		3515.51	210413
				3515.54	1219100		3515.54	1116840		3515.54	984660		3515.54	770834		3515.54	568630		3515.54	406664		3515.54	209736
				3515.56	1219100		3515.56	1116590		3515.56	984361		3515.56	770070		3515.56	568412		3515.56	406352		3515.56	209041
				3515.59	1219100		3515.59	1116320		3515.59	984053		3515.59	769284		3515.59	568187		3515.59	406030		3515.59	208326
				3515.61	1219100		3515.61	1116060		3515.61	983747		3515.61	768504		3515.61	567964		3515.61	405710		3515.61	207617
				3515.63	1219100		3515.63	1115800		3515.63	983438		3515.63	767716		3515.63	567739		3515.63	405388		3515.63	206901
				3515.66	1219100		3515.66	1115540		3515.66	983130		3515.66	766928		3515.66	567514		3515.66	405065		3515.66	206185
				3515.68	1219100		3515.68	1115270		3515.68	982809		3515.68	766109		3515.68	567280		3515.68	404730		3515.68	205440
				3515.71	1219100		3515.71	1115010		3515.71	982507		3515.71	765339		3515.71	567060		3515.71	404414		3515.71	204740
				3515.73	1219100		3515.73	1114780		3515.73	982236		3515.73	764647		3515.73	566862		3515.73	404131		3515.73	204111
				3515.76	1219100		3515.76	1114540		3515.76	981953		3515.76	763926		3515.76	566656		3515.76	403836		3515.76	203456
				3515.78	1219100		3515.78	1114290		3515.78	981658		3515.78	763171		3515.78	566440		3515.78	403527		3515.78	202770
				3515.81	1219100		3515.81	1114050		3515.81	981384		3515.81	762474		3515.81	566241		3515.81	403241		3515.81	202135
				3515.83	1219100		3515.83	1113860		3515.83	981156		3515.83	761891		3515.83	566075		3515.83	403002		3515.83	201606
				3515.85	1219100		3515.85	1113690		3515.85	980958		3515.85	761386		3515.85	565930		3515.85	402796		3515.85	201147
				3515.88	1219100		3515.88	1113510		3515.88	980747		3515.88	760848		3515.88	565777		3515.88	402575		3515.88	200657
				3515.9	1219100		3515.9	1113300		3515.9	980494		3515.9	760201		3515.9	565592		3515.9	402310		3515.9	200069
				3515.93	1219100		3515.93	1113070		3515.93	980233		3515.93	759536		3515.93	565402		3515.93	402038		3515.93	199465
				3515.95	1219100		3515.95	1112850		3515.95	979965		3515.95	758851		3515.95	565206		3515.95	401758		3515.95	198842
				3515.98	1219100		3515.98	1112610		3515.98	979687		3515.98	758141		3515.98	565003		3515.98	401467		3515.98	198197
				3516	1219100		3516	1112370		3516	979404		3516	757420		3516	564797		3516	401172		3516	197541
				3516.02	1219090		3516.02	1112140		3516.02	979133		3516.02	756729		3516.02	564600		3516.02	400889		3516.02	196913
				3516.05	1219090		3516.05	1111940		3516.05	978897		3516.05	756127		3516.05	564428		3516.05	400642		3516.05	196365
				3516.07	1219090		3516.07	1111780		3516.07	978716		3516.07	755665		3516.07	564296		3516.07	400453		3516.07	195946
				3516.1	1219090		3516.1	1111640		3516.1	978543		3516.1	755223		3516.1	564169		3516.1	400272		3516.1	195544
				3516.12	1219090		3516.12	1111500		3516.12	978387		3516.12	754826		3516.12	564056		3516.12	400109		3516.12	195183
				3516.15	1219090		3516.15	1111390		3516.15	978255		3516.15	754487		3516.15	563959		3516.15	399971		3516.15	194875
				3516.17	1219090		3516.17	1111290		3516.17	978140		3516.17	754195		3516.17	563876		3516.17	399851		3516.17	194609
				3516.2	1219090		3516.2	1111210		3516.2	978046		3516.2	753955		3516.2	563807		3516.2	399753		3516.2	194391
				3516.22	1219090		3516.22	1111120		3516.22	977937		3516.22	753677		3516.22	563728		3516.22	399639		3516.22	194138
				3516.24	1219090		3516.24	1111010		3516.24	977803		3516.24	753334		3516.24	563630		3516.24	399498		3516.24	193826
				3516.27	1219090		3516.27	1110890		3516.27	977661		3516.27	752973		3516.27	563527		3516.27	399351		3516.27	193498
				3516.29	1219090		3516.29	1110800		3516.29	977558		3516.29	752709		3516.29	563451		3516.29	399242		3516.29	193258
				3516.32	1219090		3516.32	1110740		3516.32	977494		3516.32	752545		3516.32	563404		3516.32	399175		3516.32	193109
				3516.34	1219090		3516.34	1110710		3516.34	977457		3516.34	752452		3516.34	563378		3516.34	399137		3516.34	193025
				3516.37	1219090		3516.37	1110710		3516.37	977454		3516.37	752445		3516.37	563376		3516.37	399134		3516.37	193018
				3516.39	1219090		3516.39	1110740		3516.39	977492		3516.39	752542		3516.39	563403		3516.39	399174		3516.39	193107
				3516.42	1219090		3516.42	1110820		3516.42	977577		3516.42	752759		3516.42	563465		3516.42	399263		3516.42	193304
				3516.44	1219090		3516.44	1110900		3516.44	977681		3516.44	753024		3516.44	563541		3516.44	399372		3516.44	193545
				3516.46	1219090		3516.46	1111000		3516.46	977800		3516.46	753327		3516.46	563628		3516.46	399496		3516.46	193820
				3516.49	1219090		3516.49	1111110		3516.49	977919		3516.49	753630		3516.49	563714		3516.49	399620		3516.49	194096
				3516.51	1219090		3516.51	1111220		3516.51	978055		3516.51	753977		3516.51	563813		3516.51	399762		3516.51	194411
				3516.54	1219090		3516.54	1111350		3516.54	978201		3516.54	754350		3516.54	563920		3516.54	399914		3516.54	194750
				3516.56	1219090		3516.56	1111500		3516.56	978384		3516.56	754816		3516.56	564053		3516.56	400105		3516.56	195174
				3516.59	1219090		3516.59	1111670		3516.59	978584		3516.59	755327		3516.59	564199		3516.59	400314		3516.59	195638
				3516.61	1219090		3516.61	1111840		3516.61	978782		3516.61	755833		3516.61	564344		3516.61	400522		3516.61	196098
				3516.63	1219090		3516.63	1112030		3516.63	979005		3516.63	756402		3516.63	564507		3516.63	400755		3516.63	196616
				3516.66	1219100		3516.66	1112240		3516.66	979251		3516.66	757031		3516.66	564686		3516.66	401012		3516.66	197187
				3516.68	1219100		3516.68	1112250		3516.68	979270		3516.68	757078		3516.68	564700		3516.68	401032		3516.68	197231
				3516.71	1219100		3516.71	1112290		3516.71	979311		3516.71	757184		3516.71	564730		3516.71	401075		3516.71	197327
				3516.73	1219100		3516.73	1112310		3516.73	979338		3516.73	757252		3516.73	564749		3516.73	401103		3516.73	197388
				3516.76	1219100		3516.76	1112320		3516.76	979345		3516.76	757270		3516.76	564754		3516.76	401110		3516.76	197405
				3516.78	1219100		3516.78	1112330		3516.78	979357		3516.78	757300		3516.78	564763		3516.78	401122		3516.78	197432
				3516.81	1219100		3516.81	1112330		3516.81	979361		3516.81	757311		3516.81	564766		3516.81	401127		3516.81	197442
				3516.83	1219100		3516.83	1112330		3516.83	979353		3516.83	757289		3516.83	564760		3516.83	401118		3516.83	197422
				3516.85	1219100		3516.85	1112330		3516.85	979358		3516.85	757303		3516.85	564764		3516.85	401124		3516.85	197435
				3516.88	1219100		3516.88	1112340		3516.88	979368		3516.88	757329		3516.88	564771		3516.88	401134		3516.88	197458
				3516.9	1219100		3516.9	1112370		3516.9	979400		3516.9	757410		3516.9	564794		3516.9	401168		3516.9	197532
				3516.93	1219100		3516.93	1112400		3516.93	979438		3516.93	757506		3516.93	564822		3516.93	401207		3516.93	197619
				3516.95	1219100		3516.95	1112410		3516.95	979447		3516.95	757529		3516.95	564828		3516.95	401216		3516.95	197640
				3516.98	1219100		3516.98	1112400		3516.98	979438		3516.98	757507		3516.98	564822		3516.98	401207		3516.98	197620
				3517	1219100		3517	1112380		3517	979418		3517	757456		3517	564808		3517	401186		3517	197574
				3517.03	1219100		3517.03	1112370		3517.03	979400		3517.03	757410		3517.03	564794		3517.03	401168		3517.03	197532
				3517.05	1219100		3517.05	1112350		3517.05	979377		3517.05	757352		3517.05	564778		3517.05	401144		3517.05	197479
				3517.07	1219100		3517.07	1112330		3517.07	979359		3517.07	757305		3517.07	564764		3517.07	401124		3517.07	197436
				3517.1	1219100		3517.1	1112310		3517.1	979339		3517.1	757255		3517.1	564750		3517.1	401104		3517.1	197391
				3517.12	1219100		3517.12	1112300		3517.12	979319		3517.12	757203		3517.12	564735		3517.12	401083		3517.12	197344
				3517.15	1219100		3517.15	1112300		3517.15	979323		3517.15	757213		3517.15	564738		3517.15	401087		3517.15	197352
				3517.17	1219100		3517.17	1112310		3517.17	979333		3517.17	757239		3517.17	564745		3517.17	401097		3517.17	197376
				3517.2	1219100		3517.2	1112300		3517.2	979327		3517.2	757224		3517.2	564741		3517.2	401091		3517.2	197363
				3517.22	1219100		3517.22	1112300		3517.22	979325		3517.22	757217		3517.22	564739		3517.22	401089		3517.22	197357
				3517.24	1219100		3517.24	1112310		3517.24	979329		3517.24	757229		3517.24	564743		3517.24	401093		3517.24	197367
				3517.27	1219100		3517.27	1112310		3517.27	979331		3517.27	757233		3517.27	564744		3517.27	401095		3517.27	197371
				3517.29	1219100		3517.29	1112290		3517.29	979311		3517.29	757184		3517.29	564730		3517.29	401075		3517.29	197326
				3517.32	1219100		3517.32	1112280		3517.32	979296		3517.32	757144		3517.32	564718		3517.32	401059		3517.32	197290
				3517.34	1219100		3517.34	1112270		3517.34	979285		3517.34	757115		3517.34	564710		3517.34	401047		3517.34	197264
				3517.37	1219100		3517.37	1112270		3517.37	979288		3517.37	757125		3517.37	564713		3517.37	401051		3517.37	197272
				3517.39	1219100		3517.39	1112270		3517.39	979285		3517.39	757116		3517.39	564710		3517.39	401047		3517.39	197265
				3517.42	1219100		3517.42	1112270		3517.42	979285		3517.42	757118		3517.42	564711		3517.42	401048		3517.42	197266
				3517.44	1219100		3517.44	1112250		3517.44	979260		3517.44	757053		3517.44	564692		3517.44	401021		3517.44	197208
				3517.46	1219100		3517.46	1112210		3517.46	979213		3517.46	756933		3517.46	564658		3517.46	400972		3517.46	197098
				3517.49	1219090		3517.49	1112180		3517.49	979179		3517.49	756845		3517.49	564633		3517.49	400936		3517.49	197019
				3517.51	1219090		3517.51	1112140		3517.51	979139		3517.51	756744		3517.51	564604		3517.51	400895		3517.51	196927
				3517.54	1219090		3517.54	1112120		3517.54	979113		3517.54	756677		3517.54	564585		3517.54	400867		3517.54	196866
				3517.56	1219090		3517.56	1112120		3517.56	979109		3517.56	756666		3517.56	564582		3517.56	400863		3517.56	196856
				3517.59	1219090		3517.59	1112140		3517.59	979137		3517.59	756739		3517.59	564603		3517.59	400893		3517.59	196922
				3517.61	1219090		3517.61	1112160		3517.61	979154		3517.61	756783		3517.61	564615		3517.61	400911		3517.61	196962
				3517.63	1219090		3517.63	1112150		3517.63	979150		3517.63	756772		3517.63	564612		3517.63	400906		3517.63	196952
				3517.66	1219090		3517.66	1112170		3517.66	979170		3517.66	756824		3517.66	564627		3517.66	400927		3517.66	196999
				3517.68	1219090		3517.68	1112190		3517.68	979193		3517.68	756881		3517.68	564643		3517.68	400951		3517.68	197051
				3517.71	1219100		3517.71	1112190		3517.71	979196		3517.71	756891		3517.71	564646		3517.71	400955		3517.71	197060
				3517.73	1219100		3517.73	1112210		3517.73	979213		3517.73	756932		3517.73	564658		3517.73	400972		3517.73	197097
				3517.76	1219100		3517.76	1112230		3517.76	979242		3517.76	757007		3517.76	564679		3517.76	401002		3517.76	197166
				3517.78	1219100		3517.78	1112280		3517.78	979303		3517.78	757162		3517.78	564723		3517.78	401066		3517.78	197306
				3517.81	1219100		3517.81	1112340		3517.81	979369		3517.81	757331		3517.81	564772		3517.81	401135		3517.81	197460
				3517.83	1219100		3517.83	1112400		3517.83	979437		3517.83	757505		3517.83	564821		3517.83	401206		3517.83	197618
				3517.85	1219100		3517.85	1112460		3517.85	979513		3517.85	757697		3517.85	564876		3517.85	401285		3517.85	197793
				3517.88	1219100		3517.88	1112530		3517.88	979592		3517.88	757901		3517.88	564935		3517.88	401368		3517.88	197978
				3517.9	1219100		3517.9	1112600		3517.9	979674		3517.9	758109		3517.9	564994		3517.9	401454		3517.9	198167
				3517.93	1219100		3517.93	1112650		3517.93	979733		3517.93	758260		3517.93	565037		3517.93	401516		3517.93	198305
				3517.95	1219100		3517.95	1112700		3517.95	979793		3517.95	758414		3517.95	565081		3517.95	401579		3517.95	198445
				3517.98	1219100		3517.98	1112790		3517.98	979900		3517.98	758687		3517.98	565159		3517.98	401690		3517.98	198693
				3518	1219100		3518	1112890		3518	980011		3518	758969		3518	565240		3518	401806		3518	198949
				3518.03	1219100		3518.03	1112960		3518.03	980099		3518.03	759194		3518.03	565304		3518.03	401898		3518.03	199154
				3518.05	1219100		3518.05	1113020		3518.05	980172		3518.05	759381		3518.05	565357		3518.05	401974		3518.05	199323
				3518.07	1219100		3518.07	1113090		3518.07	980253		3518.07	759586		3518.07	565416		3518.07	402058		3518.07	199510
				3518.1	1219100		3518.1	1113180		3518.1	980357		3518.1	759852		3518.1	565492		3518.1	402167		3518.1	199752
				3518.12	1219100		3518.12	1113280		3518.12	980475		3518.12	760153		3518.12	565578		3518.12	402291		3518.12	200026
				3518.15	1219100		3518.15	1113390		3518.15	980603		3518.15	760481		3518.15	565672		3518.15	402425		3518.15	200324
				3518.17	1219100		3518.17	1113480		3518.17	980705		3518.17	760741		3518.17	565746		3518.17	402532		3518.17	200560
				3518.2	1219100		3518.2	1113550		3518.2	980791		3518.2	760960		3518.2	565809		3518.2	402621		3518.2	200759
				3518.22	1219100		3518.22	1113630		3518.22	980883		3518.22	761195		3518.22	565876		3518.22	402717		3518.22	200973
				3518.24	1219100		3518.24	1113700		3518.24	980973		3518.24	761423		3518.24	565941		3518.24	402811		3518.24	201180
				3518.27	1219100		3518.27	1113770		3518.27	981055		3518.27	761634		3518.27	566001		3518.27	402897		3518.27	201372
				3518.29	1219100		3518.29	1113820		3518.29	981108		3518.29	761769		3518.29	566040		3518.29	402952		3518.29	201495
				3518.32	1219100		3518.32	1113860		3518.32	981156		3518.32	761890		3518.32	566074		3518.32	403002		3518.32	201605
				3518.34	1219100		3518.34	1113930		3518.34	981235		3518.34	762092		3518.34	566132		3518.34	403085		3518.34	201788
				3518.37	1219100		3518.37	1114020		3518.37	981340		3518.37	762361		3518.37	566209		3518.37	403195		3518.37	202033
				3518.39	1219100		3518.39	1114110		3518.39	981446		3518.39	762631		3518.39	566286		3518.39	403305		3518.39	202279
				3518.42	1219100		3518.42	1114210		3518.42	981564		3518.42	762932		3518.42	566372		3518.42	403429		3518.42	202552
				3518.44	1219100		3518.44	1114320		3518.44	981701		3518.44	763281		3518.44	566472		3518.44	403572		3518.44	202870
				3518.46	1219100		3518.46	1114450		3518.46	981852		3518.46	763667		3518.46	566582		3518.46	403729		3518.46	203220
				3518.49	1219100		3518.49	1114580		3518.49	982008		3518.49	764066		3518.49	566696		3518.49	403893		3518.49	203583
				3518.51	1219100		3518.51	1114720		3518.51	982165		3518.51	764467		3518.51	566811		3518.51	404057		3518.51	203947
				3518.54	1219100		3518.54	1114830		3518.54	982294		3518.54	764794		3518.54	566904		3518.54	404191		3518.54	204245
				3518.56	1219100		3518.56	1114940		3518.56	982423		3518.56	765125		3518.56	566999		3518.56	404327		3518.56	204546
				3518.59	1219100		3518.59	1115050		3518.59	982554		3518.59	765458		3518.59	567094		3518.59	404463		3518.59	204849
				3518.61	1219100		3518.61	1115170		3518.61	982702		3518.61	765837		3518.61	567202		3518.61	404618		3518.61	205192
				3518.64	1219100		3518.64	1115310		3518.64	982863		3518.64	766246		3518.64	567319		3518.64	404786		3518.64	205565
				3518.66	1219100		3518.66	1115450		3518.66	983024		3518.66	766658		3518.66	567437		3518.66	404955		3518.66	205940
				3518.68	1219100		3518.68	1115590		3518.68	983193		3518.68	767089		3518.68	567560		3518.68	405131		3518.68	206331
				3518.71	1219100		3518.71	1115750		3518.71	983378		3518.71	767561		3518.71	567695		3518.71	405324		3518.71	206760
				3518.73	1219100		3518.73	1115930		3518.73	983585		3518.73	768090		3518.73	567846		3518.73	405541		3518.73	207241
				3518.76	1219100		3518.76	1116090		3518.76	983782		3518.76	768591		3518.76	567989		3518.76	405746		3518.76	207697
				3518.78	1219100		3518.78	1116250		3518.78	983961		3518.78	769049		3518.78	568120		3518.78	405934		3518.78	208113
				3518.81	1219100		3518.81	1116420		3518.81	984164		3518.81	769568		3518.81	568268		3518.81	406146		3518.81	208585
				3518.83	1219100		3518.83	1116610		3518.83	984389		3518.83	770142		3518.83	568432		3518.83	406381		3518.83	209107
				3518.85	1219100		3518.85	1116820		3518.85	984642		3518.85	770787		3518.85	568616		3518.85	406645		3518.85	209693
				3518.88	1219100		3518.88	1117040		3518.88	984890		3518.88	771420		3518.88	568797		3518.88	406905		3518.88	210269
				3518.9	1219100		3518.9	1117220		3518.9	985105		3518.9	771969		3518.9	568954		3518.9	407129		3518.9	210767
				3518.93	1219100		3518.93	1117390		3518.93	985308		3518.93	772487		3518.93	569102		3518.93	407341		3518.93	211238
				3518.95	1219110		3518.95	1117580		3518.95	985527		3518.95	773045		3518.95	569261		3518.95	407570		3518.95	211745
				3518.98	1219110		3518.98	1117760		3518.98	985743		3518.98	773597		3518.98	569419		3518.98	407796		3518.98	212248
				3519	1219110		3519	1117940		3519	985954		3519	774135		3519	569573		3519	408016		3519	212737
				3519.03	1219110		3519.03	1118100		3519.03	986138		3519.03	774605		3519.03	569707		3519.03	408208		3519.03	213164
				3519.05	1219110		3519.05	1118240		3519.05	986310		3519.05	775045		3519.05	569833		3519.05	408389		3519.05	213564
				3519.07	1219110		3519.07	1118410		3519.07	986504		3519.07	775540		3519.07	569974		3519.07	408591		3519.07	214014
				3519.1	1219110		3519.1	1118580		3519.1	986700		3519.1	776040		3519.1	570117		3519.1	408796		3519.1	214469
				3519.12	1219110		3519.12	1118740		3519.12	986890		3519.12	776523		3519.12	570255		3519.12	408994		3519.12	214908
				3519.15	1219110		3519.15	1118910		3519.15	987088		3519.15	777029		3519.15	570400		3519.15	409201		3519.15	215368
				3519.17	1219110		3519.17	1119080		3519.17	987299		3519.17	777567		3519.17	570553		3519.17	409421		3519.17	215856
				3519.2	1219110		3519.2	1119260		3519.2	987507		3519.2	778098		3519.2	570705		3519.2	409639		3519.2	216339
				3519.22	1219110		3519.22	1119440		3519.22	987718		3519.22	778637		3519.22	570859		3519.22	409859		3519.22	216829
				3519.25	1219110		3519.25	1119630		3519.25	987939		3519.25	779201		3519.25	571020		3519.25	410091		3519.25	217342
				3519.27	1219110		3519.27	1119810		3519.27	988151		3519.27	779742		3519.27	571175		3519.27	410312		3519.27	217834
				3519.29	1219110		3519.29	1119980		3519.29	988355		3519.29	780263		3519.29	571324		3519.29	410525		3519.29	218307
				3519.32	1219110		3519.32	1120160		3519.32	988568		3519.32	780806		3519.32	571479		3519.32	410748		3519.32	218801
				3519.34	1219110		3519.34	1120350		3519.34	988790		3519.34	781372		3519.34	571641		3519.34	410980		3519.34	219316
				3519.37	1219110		3519.37	1120530		3519.37	989004		3519.37	781917		3519.37	571796		3519.37	411203		3519.37	219811
				3519.39	1219110		3519.39	1120720		3519.39	989216		3519.39	782461		3519.39	571952		3519.39	411425		3519.39	220305
				3519.42	1219110		3519.42	1120910		3519.42	989448		3519.42	783051		3519.42	572120		3519.42	411667		3519.42	220842
				3519.44	1219110		3519.44	1121120		3519.44	989693		3519.44	783676		3519.44	572299		3519.44	411923		3519.44	221410
				3519.46	1219110		3519.46	1121320		3519.46	989932		3519.46	784287		3519.46	572474		3519.46	412173		3519.46	221966
				3519.49	1219110		3519.49	1121530		3519.49	990172		3519.49	784900		3519.49	572649		3519.49	412424		3519.49	222523
				3519.51	1219110		3519.51	1121750		3519.51	990436		3519.51	785574		3519.51	572841		3519.51	412700		3519.51	223135
				3519.54	1219110		3519.54	1121980		3519.54	990702		3519.54	786253		3519.54	573035		3519.54	412978		3519.54	223753
				3519.56	1219110		3519.56	1122210		3519.56	990973		3519.56	786944		3519.56	573233		3519.56	413261		3519.56	224381
				3519.59	1219110		3519.59	1122430		3519.59	991235		3519.59	787611		3519.59	573423		3519.59	413534		3519.59	224988
				3519.61	1219110		3519.61	1122650		3519.61	991496		3519.61	788277		3519.61	573614		3519.61	413807		3519.61	225593
				3519.64	1219120		3519.64	1122890		3519.64	991770		3519.64	788978		3519.64	573814		3519.64	414094		3519.64	226230
				3519.66	1219120		3519.66	1123110		3519.66	992035		3519.66	789654		3519.66	574007		3519.66	414371		3519.66	226845
				3519.68	1219120		3519.68	1123310		3519.68	992261		3519.68	790230		3519.68	574172		3519.68	414607		3519.68	227369
				3519.71	1219120		3519.71	1123480		3519.71	992469		3519.71	790761		3519.71	574323		3519.71	414824		3519.71	227851
				3519.73	1219120		3519.73	1123660		3519.73	992678		3519.73	791293		3519.73	574475		3519.73	415042		3519.73	228335
				3519.76	1219120		3519.76	1123850		3519.76	992897		3519.76	791853		3519.76	574635		3519.76	415271		3519.76	228844
				3519.78	1219120		3519.78	1124050		3519.78	993137		3519.78	792464		3519.78	574810		3519.78	415522		3519.78	229400
				3519.81	1219120		3519.81	1124270		3519.81	993391		3519.81	793114		3519.81	574995		3519.81	415788		3519.81	229990
				3519.83	1219120		3519.83	1124490		3519.83	993650		3519.83	793774		3519.83	575184		3519.83	416058		3519.83	230590
				3519.86	1219120		3519.86	1124720		3519.86	993922		3519.86	794469		3519.86	575383		3519.86	416342		3519.86	231222
				3519.88	1219120		3519.88	1124960		3519.88	994205		3519.88	795191		3519.88	575589		3519.88	416638		3519.88	231879
				3519.9	1219120		3519.9	1125220		3519.9	994512		3519.9	795974		3519.9	575813		3519.9	416959		3519.9	232590
				3519.93	1219120		3519.93	1125470		3519.93	994810		3519.93	796735		3519.93	576030		3519.93	417270		3519.93	233282
				3519.95	1219120		3519.95	1125720		3519.95	995095		3519.95	797462		3519.95	576238		3519.95	417568		3519.95	233943
				3519.98	1219120		3519.98	1125970		3519.98	995395		3519.98	798229		3519.98	576457		3519.98	417882		3519.98	234640
				3520	1219120		3520	1126230		3520	995695		3520	798993		3520	576675		3520	418195		3520	235335
				3520.03	1219120		3520.03	1126470		3520.03	995979		3520.03	799717		3520.03	576882		3520.03	418491		3520.03	235993
				3520.05	1219120		3520.05	1126710		3520.05	996268		3520.05	800455		3520.05	577093		3520.05	418794		3520.05	236664
				3520.07	1219120		3520.07	1126980		3520.07	996581		3520.07	801254		3520.07	577321		3520.07	419121		3520.07	237390
				3520.1	1219120		3520.1	1127270		3520.1	996917		3520.1	802111		3520.1	577566		3520.1	419472		3520.1	238169
				3520.12	1219120		3520.12	1127540		3520.12	997240		3520.12	802935		3520.12	577801		3520.12	419809		3520.12	238918
				3520.15	1219120		3520.15	1127810		3520.15	997555		3520.15	803740		3520.15	578031		3520.15	420139		3520.15	239650
				3520.17	1219120		3520.17	1128080		3520.17	997875		3520.17	804557		3520.17	578265		3520.17	420473		3520.17	240393
				3520.2	1219130		3520.2	1128350		3520.2	998193		3520.2	805368		3520.2	578497		3520.2	420805		3520.2	241130
				3520.22	1219130		3520.22	1128620		3520.22	998514		3520.22	806186		3520.22	578730		3520.22	421140		3520.22	241874
				3520.25	1219130		3520.25	1128910		3520.25	998845		3520.25	807031		3520.25	578972		3520.25	421486		3520.25	242642
				3520.27	1219130		3520.27	1129190		3520.27	999179		3520.27	807883		3520.27	579215		3520.27	421835		3520.27	243417
				3520.29	1219130		3520.29	1129480		3520.29	999518		3520.29	808750		3520.29	579463		3520.29	422190		3520.29	244205
				3520.32	1219130		3520.32	1129770		3520.32	999863		3520.32	809630		3520.32	579714		3520.32	422550		3520.32	245004
				3520.34	1219130		3520.34	1130070		3520.34	1000210		3520.34	810523		3520.34	579969		3520.34	422916		3520.34	245816
				3520.37	1219130		3520.37	1130360		3520.37	1000550		3520.37	811394		3520.37	580218		3520.37	423273		3520.37	246608
				3520.39	1219130		3520.39	1130660		3520.39	1000910		3520.39	812290		3520.39	580474		3520.39	423640		3520.39	247423
				3520.42	1219130		3520.42	1130950		3520.42	1001250		3520.42	813171		3520.42	580726		3520.42	424001		3520.42	248224
				3520.44	1219130		3520.44	1131220		3520.44	1001570		3520.44	813975		3520.44	580956		3520.44	424330		3520.44	248955
				3520.47	1219130		3520.47	1131480		3520.47	1001880		3520.47	814766		3520.47	581182		3520.47	424654		3520.47	249674
				3520.49	1219130		3520.49	1131760		3520.49	1002200		3520.49	815604		3520.49	581421		3520.49	424997		3520.49	250436
				3520.51	1219130		3520.51	1132080		3520.51	1002580		3520.51	816551		3520.51	581692		3520.51	425384		3520.51	251296
				3520.54	1219130		3520.54	1132400		3520.54	1002960		3520.54	817527		3520.54	581971		3520.54	425784		3520.54	252183
				3520.56	1219130		3520.56	1132700		3520.56	1003310		3520.56	818421		3520.56	582226		3520.56	426150		3520.56	252997
				3520.59	1219130		3520.59	1132990		3520.59	1003650		3520.59	819294		3520.59	582476		3520.59	426508		3520.59	253790
				3520.61	1219130		3520.61	1133290		3520.61	1003990		3520.61	820170		3520.61	582726		3520.61	426867		3520.61	254587
				3520.64	1219140		3520.64	1133600		3520.64	1004360		3520.64	821104		3520.64	582993		3520.64	427249		3520.64	255436
				3520.66	1219140		3520.66	1133910		3520.66	1004730		3520.66	822056		3520.66	583265		3520.66	427639		3520.66	256301
				3520.68	1219140		3520.68	1134240		3520.68	1005110		3520.68	823020		3520.68	583540		3520.68	428034		3520.68	257177
				3520.71	1219140		3520.71	1134570		3520.71	1005500		3520.71	824015		3520.71	583824		3520.71	428441		3520.71	258082
				3520.73	1219140		3520.73	1134900		3520.73	1005890		3520.73	825005		3520.73	584107		3520.73	428846		3520.73	258982
				3520.76	1219140		3520.76	1135230		3520.76	1006280		3520.76	826005		3520.76	584393		3520.76	429256		3520.76	259891
				3520.78	1219140		3520.78	1135570		3520.78	1006680		3520.78	827015		3520.78	584681		3520.78	429669		3520.78	260809
				3520.81	1219140		3520.81	1135910		3520.81	1007080		3520.81	828041		3520.81	584975		3520.81	430089		3520.81	261742
				3520.83	1219140		3520.83	1136240		3520.83	1007460		3520.83	829026		3520.83	585256		3520.83	430493		3520.83	262638
				3520.86	1219140		3520.86	1136540		3520.86	1007820		3520.86	829944		3520.86	585518		3520.86	430869		3520.86	263472
				3520.88	1219140		3520.88	1136850		3520.88	1008190		3520.88	830878		3520.88	585785		3520.88	431251		3520.88	264321
				3520.9	1219140		3520.9	1137180		3520.9	1008570		3520.9	831849		3520.9	586063		3520.9	431649		3520.9	265204
				3520.93	1219140		3520.93	1137490		3520.93	1008930		3520.93	832779		3520.93	586328		3520.93	432030		3520.93	266049
				3520.95	1219140		3520.95	1137780		3520.95	1009280		3520.95	833653		3520.95	586578		3520.95	432387		3520.95	266843
				3520.98	1219140		3520.98	1138090		3520.98	1009640		3520.98	834578		3520.98	586842		3520.98	432767		3520.98	267685
				3521	1219140		3521	1138430		3521	1010040		3521	835597		3521	587134		3521	433184		3521	268611
				3521.03	1219140		3521.03	1138760		3521.03	1010420		3521.03	836579		3521.03	587414		3521.03	433586		3521.03	269503
				3521.05	1219150		3521.05	1139080		3521.05	1010810		3521.05	837554		3521.05	587693		3521.05	433985		3521.05	270390
				3521.07	1219150		3521.07	1139400		3521.07	1011190		3521.07	838524		3521.07	587970		3521.07	434382		3521.07	271272
				3521.1	1219150		3521.1	1139740		3521.1	1011580		3521.1	839521		3521.1	588255		3521.1	434791		3521.1	272179
				3521.12	1219150		3521.12	1140060		3521.12	1011960		3521.12	840503		3521.12	588535		3521.12	435193		3521.12	273071
				3521.15	1219150		3521.15	1140390		3521.15	1012350		3521.15	841497		3521.15	588819		3521.15	435600		3521.15	273975
				3521.17	1219150		3521.17	1140750		3521.17	1012770		3521.17	842555		3521.17	589121		3521.17	436033		3521.17	274936
				3521.2	1219150		3521.2	1141110		3521.2	1013190		3521.2	843644		3521.2	589433		3521.2	436479		3521.2	275926
				3521.22	1219150		3521.22	1141490		3521.22	1013630		3521.22	844774		3521.22	589756		3521.22	436942		3521.22	276954
				3521.25	1219150		3521.25	1141860		3521.25	1014080		3521.25	845904		3521.25	590078		3521.25	437404		3521.25	277981
				3521.27	1219150		3521.27	1142210		3521.27	1014480		3521.27	846935		3521.27	590373		3521.27	437826		3521.27	278919
				3521.29	1219150		3521.29	1142530		3521.29	1014860		3521.29	847904		3521.29	590650		3521.29	438223		3521.29	279799
				3521.32	1219150		3521.32	1142850		3521.32	1015240		3521.32	848864		3521.32	590924		3521.32	438616		3521.32	280672
				3521.34	1219150		3521.34	1143170		3521.34	1015620		3521.34	849828		3521.34	591200		3521.34	439011		3521.34	281549
				3521.37	1219150		3521.37	1143520		3521.37	1016030		3521.37	850877		3521.37	591499		3521.37	439440		3521.37	282502
				3521.39	1219150		3521.39	1143890		3521.39	1016460		3521.39	851974		3521.39	591813		3521.39	439890		3521.39	283499
				3521.42	1219160		3521.42	1144250		3521.42	1016880		3521.42	853054		3521.42	592121		3521.42	440332		3521.42	284481
				3521.44	1219160		3521.44	1144580		3521.44	1017280		3521.44	854068		3521.44	592411		3521.44	440747		3521.44	285403
				3521.47	1219160		3521.47	1144900		3521.47	1017650		3521.47	855023		3521.47	592684		3521.47	441138		3521.47	286271
				3521.49	1219160		3521.49	1145220		3521.49	1018030		3521.49	855979		3521.49	592957		3521.49	441530		3521.49	287140
				3521.51	1219160		3521.51	1145550		3521.51	1018420		3521.51	856976		3521.51	593242		3521.51	441938		3521.51	288047
				3521.54	1219160		3521.54	1145890		3521.54	1018810		3521.54	857990		3521.54	593531		3521.54	442353		3521.54	288968
				3521.56	1219160		3521.56	1146260		3521.56	1019240		3521.56	859079		3521.56	593843		3521.56	442799		3521.56	289958
				3521.59	1219160		3521.59	1146630		3521.59	1019680		3521.59	860211		3521.59	594166		3521.59	443263		3521.59	290987
				3521.61	1219160		3521.61	1147000		3521.61	1020110		3521.61	861310		3521.61	594480		3521.61	443713		3521.61	291987
				3521.64	1219160		3521.64	1147370		3521.64	1020550		3521.64	862423		3521.64	594798		3521.64	444168		3521.64	292998
				3521.66	1219160		3521.66	1147750		3521.66	1021000		3521.66	863571		3521.66	595126		3521.66	444639		3521.66	294042
				3521.68	1219160		3521.68	1148160		3521.68	1021480		3521.68	864792		3521.68	595475		3521.68	445138		3521.68	295152
				3521.71	1219160		3521.71	1148590		3521.71	1021980		3521.71	866078		3521.71	595842		3521.71	445665		3521.71	296321
				3521.73	1219160		3521.73	1149050		3521.73	1022520		3521.73	867458		3521.73	596237		3521.73	446230		3521.73	297576
				3521.76	1219170		3521.76	1149540		3521.76	1023100		3521.76	868921		3521.76	596655		3521.76	446829		3521.76	298906
				3521.78	1219170		3521.78	1150060		3521.78	1023710		3521.78	870491		3521.78	597103		3521.78	447472		3521.78	300333
				3521.81	1219170		3521.81	1150620		3521.81	1024370		3521.81	872167		3521.81	597582		3521.81	448158		3521.81	301857
				3521.83	1219170		3521.83	1151230		3521.83	1025090		3521.83	873994		3521.83	598104		3521.83	448907		3521.83	303518
				3521.86	1219170		3521.86	1151900		3521.86	1025870		3521.86	876004		3521.86	598678		3521.86	449730		3521.86	305345
				3521.88	1219170		3521.88	1152640		3521.88	1026750		3521.88	878232		3521.88	599315		3521.88	450642		3521.88	307370
				3521.9	1219170		3521.9	1153460		3521.9	1027710		3521.9	880680		3521.9	600014		3521.9	451644		3521.9	309596
				3521.93	1219170		3521.93	1154350		3521.93	1028760		3521.93	883367		3521.93	600782		3521.93	452745		3521.93	312038
				3521.95	1219180		3521.95	1155310		3521.95	1029890		3521.95	886247		3521.95	601605		3521.95	453924		3521.95	314657
				3521.98	1219180		3521.98	1156350		3521.98	1031110		3521.98	889369		3521.98	602497		3521.98	455202		3521.98	317494
				3522	1219180		3522	1157520		3522	1032480		3522	892863		3522	603495		3522	456633		3522	320671
				3522.03	1219180		3522.03	1158800		3522.03	1033990		3522.03	896726		3522.03	604599		3522.03	458215		3522.03	324183
				3522.05	1219190		3522.05	1160200		3522.05	1035640		3522.05	900921		3522.05	605798		3522.05	459933		3522.05	327997
				3522.08	1219190		3522.08	1161690		3522.08	1037390		3522.08	905395		3522.08	607076		3522.08	461764		3522.08	332063
				3522.1	1219190		3522.1	1163270		3522.1	1039240		3522.1	910113		3522.1	608424		3522.1	463697		3522.1	336353
				3522.12	1219190		3522.12	1164950		3522.12	1041220		3522.12	915174		3522.12	609870		3522.12	465769		3522.12	340954
				3522.15	1219200		3522.15	1166730		3522.15	1043310		3522.15	920493		3522.15	611390		3522.15	467947		3522.15	345790
				3522.17	1219200		3522.17	1168560		3522.17	1045460		3522.17	926000		3522.17	612963		3522.17	470202		3522.17	350796
				3522.2	1219200		3522.2	1170430		3522.2	1047660		3522.2	931606		3522.2	614565		3522.2	472498		3522.2	355892
				3522.22	1219210		3522.22	1172310		3522.22	1049870		3522.22	937245		3522.22	616176		3522.22	474807		3522.22	361018
				3522.25	1219210		3522.25	1174160		3522.25	1052050		3522.25	942793		3522.25	617761		3522.25	477079		3522.25	366062
				3522.27	1219210		3522.27	1175940		3522.27	1054140		3522.27	948130		3522.27	619286		3522.27	479264		3522.27	370914
				3522.29	1219220		3522.29	1177630		3522.29	1056120		3522.29	953191		3522.29	620732		3522.29	481336		3522.29	375514
				3522.32	1219220		3522.32	1179170		3522.32	1057940		3522.32	957830		3522.32	622057		3522.32	483236		3522.32	379732
				3522.34	1219220		3522.34	1180540		3522.34	1059540		3522.34	961927		3522.34	623228		3522.34	484914		3522.34	383457
				3522.37	1219230		3522.37	1181730		3522.37	1060950		3522.37	965515		3522.37	624253		3522.37	486383		3522.37	386719
				3522.39	1219230		3522.39	1182810		3522.39	1062210		3522.39	968744		3522.39	625175		3522.39	487705		3522.39	389654
				3522.42	1219230		3522.42	1183760		3522.42	1063330		3522.42	971587		3522.42	625988		3522.42	488869		3522.42	392238
				3522.44	1219230		3522.44	1184540		3522.44	1064240		3522.44	973926		3522.44	626656		3522.44	489827		3522.44	394364
				3522.47	1219230		3522.47	1185140		3522.47	1064950		3522.47	975735		3522.47	627173		3522.47	490568		3522.47	396010
				3522.49	1219230		3522.49	1185570		3522.49	1065460		3522.49	977030		3522.49	627543		3522.49	491098		3522.49	397186
				3522.51	1219230		3522.51	1185830		3522.51	1065760		3522.51	977799		3522.51	627763		3522.51	491413		3522.51	397886
				3522.54	1219230		3522.54	1185930		3522.54	1065880		3522.54	978107		3522.54	627851		3522.54	491539		3522.54	398165
				3522.56	1219230		3522.56	1185910		3522.56	1065860		3522.56	978050		3522.56	627834		3522.56	491516		3522.56	398114
				3522.59	1219230		3522.59	1185760		3522.59	1065690		3522.59	977607		3522.59	627708		3522.59	491334		3522.59	397711
				3522.61	1219230		3522.61	1185490		3522.61	1065370		3522.61	976788		3522.61	627474		3522.61	490999		3522.61	396966
				3522.64	1219230		3522.64	1185100		3522.64	1064910		3522.64	975613		3522.64	627138		3522.64	490518		3522.64	395898
				3522.66	1219230		3522.66	1184600		3522.66	1064320		3522.66	974116		3522.66	626710		3522.66	489905		3522.66	394537
				3522.69	1219230		3522.69	1183990		3522.69	1063600		3522.69	972291		3522.69	626189		3522.69	489157		3522.69	392878
				3522.71	1219230		3522.71	1183260		3522.71	1062740		3522.71	970085		3522.71	625559		3522.71	488254		3522.71	390873
				3522.73	1219230		3522.73	1182400		3522.73	1061730		3522.73	967507		3522.73	624822		3522.73	487198		3522.73	388529
				3522.76	1219220		3522.76	1181410		3522.76	1060570		3522.76	964557		3522.76	623979		3522.76	485990		3522.76	385847
				3522.78	1219220		3522.78	1180330		3522.78	1059300		3522.78	961300		3522.78	623049		3522.78	484657		3522.78	382886
				3522.81	1219220		3522.81	1179130		3522.81	1057890		3522.81	957714		3522.81	622024		3522.81	483188		3522.81	379626
				3522.83	1219220		3522.83	1177830		3522.83	1056360		3522.83	953792		3522.83	620903		3522.83	481582		3522.83	376061
				3522.86	1219220		3522.86	1176430		3522.86	1054710		3522.86	949593		3522.86	619704		3522.86	479863		3522.86	372244
				3522.88	1219210		3522.88	1174930		3522.88	1052960		3522.88	945115		3522.88	618424		3522.88	478029		3522.88	368173
				3522.9	1219210		3522.9	1173360		3522.9	1051110		3522.9	940407		3522.9	617079		3522.9	476101		3522.9	363893
				3522.93	1219210		3522.93	1171720		3522.93	1049180		3522.93	935487		3522.93	615673		3522.93	474087		3522.93	359420
				3522.95	1219200		3522.95	1170030		3522.95	1047190		3522.95	930414		3522.95	614224		3522.95	472009		3522.95	354808
				3522.98	1219200		3522.98	1168280		3522.98	1045130		3522.98	925142		3522.98	612718		3522.98	469851		3522.98	350016
				3523	1219200		3523	1166460		3523	1042990		3523	919684		3523	611158		3523	467616		3523	345054
				3523.03	1219190		3523.03	1164590		3523.03	1040790		3523.03	914076		3523.03	609556		3523.03	465319		3523.03	339955
				3523.05	1219190		3523.05	1162650		3523.05	1038510		3523.05	908253		3523.05	607892		3523.05	462935		3523.05	334662
				3523.08	1219190		3523.08	1160640		3523.08	1036150		3523.08	902226		3523.08	606170		3523.08	460467		3523.08	329183
				3523.1	1219180		3523.1	1158560		3523.1	1033700		3523.1	895990		3523.1	604389		3523.1	457914		3523.1	323514
				3523.12	1219180		3523.12	1156400		3523.12	1031170		3523.12	889513		3523.12	602538		3523.12	455261		3523.12	317626
				3523.15	1219170		3523.15	1154180		3523.15	1028550		3523.15	882844		3523.15	600633		3523.15	452531		3523.15	311563
				3523.17	1219170		3523.17	1151910		3523.17	1025890		3523.17	876053		3523.17	598692		3523.17	449750		3523.17	305389
				3523.2	1219170		3523.2	1149620		3523.2	1023200		3523.2	869178		3523.2	596728		3523.2	446935		3523.2	299140
				3523.22	1219160		3523.22	1147280		3523.22	1020450		3523.22	862157		3523.22	594722		3523.22	444059		3523.22	292757
				3523.25	1219160		3523.25	1144890		3523.25	1017640		3523.25	854986		3523.25	592673		3523.25	441123		3523.25	286237
				3523.27	1219150		3523.27	1142460		3523.27	1014770		3523.27	847680		3523.27	590586		3523.27	438132		3523.27	279596
				3523.3	1219150		3523.3	1139990		3523.3	1011870		3523.3	840274		3523.3	588470		3523.3	435099		3523.3	272863
				3523.32	1219140		3523.32	1137490		3523.32	1008940		3523.32	832797		3523.32	586334		3523.32	432037		3523.32	266066
				3523.34	1219140		3523.34	1134980		3523.34	1005980		3523.34	825246		3523.34	584176		3523.34	428945		3523.34	259201
				3523.37	1219130		3523.37	1132430		3523.37	1002990		3523.37	817599		3523.37	581991		3523.37	425814		3523.37	252249
				3523.39	1219130		3523.39	1129870		3523.39	999979		3523.39	809925		3523.39	579799		3523.39	422671		3523.39	245273
				3523.42	1219120		3523.42	1127320		3523.42	996981		3523.42	802276		3523.42	577613		3523.42	419539		3523.42	238319
				3523.44	1219120		3523.44	1124750		3523.44	993960		3523.44	794565		3523.44	575410		3523.44	416382		3523.44	231309
				3523.47	1219110		3523.47	1122160		3523.47	990909		3523.47	786779		3523.47	573186		3523.47	413194		3523.47	224231
				3523.49	1219110		3523.49	1119560		3523.49	987854		3523.49	778984		3523.49	570958		3523.49	410002		3523.49	217145
				3523.51	1219100		3523.51	1116960		3523.51	984802		3523.51	771195		3523.51	568733		3523.51	406812		3523.51	210064
				3523.54	1219100		3523.54	1114380		3523.54	981766		3523.54	763449		3523.54	566520		3523.54	403640		3523.54	203022
				3523.56	1219090		3523.56	1111800		3523.56	978737		3523.56	755719		3523.56	564311		3523.56	400475		3523.56	195995
				3523.59	1219090		3523.59	1109230		3523.59	975718		3523.59	748013		3523.59	562110		3523.59	397320		3523.59	188989
				3523.61	1219080		3523.61	1106680		3523.61	972714		3523.61	740349		3523.61	559920		3523.61	394181		3523.61	182022
				3523.64	1219080		3523.64	1104140		3523.64	969725		3523.64	732722		3523.64	557741		3523.64	391058		3523.64	175088
				3523.66	1219080		3523.66	1101630		3523.66	966778		3523.66	725199		3523.66	555591		3523.66	387978		3523.66	168250
				3523.69	1219070		3523.69	1099150		3523.69	963869		3523.69	717776		3523.69	553470		3523.69	384938		3523.69	161501
				3523.71	1219070		3523.71	1096730		3523.71	961018		3523.71	710500		3523.71	551392		3523.71	381959		3523.71	154887
				3523.73	1219060		3523.73	1094360		3523.73	958229		3523.73	703383		3523.73	549358		3523.73	379044		3523.73	148417
				3523.76	1219060		3523.76	1092040		3523.76	955507		3523.76	696438		3523.76	547374		3523.76	376201		3523.76	142103
				3523.78	1219050		3523.78	1089770		3523.78	952834		3523.78	689617		3523.78	545425		3523.78	373408		3523.78	135902
				3523.81	1219050		3523.81	1087550		3523.81	950221		3523.81	682949		3523.81	543520		3523.81	370677		3523.81	129840
				3523.83	1219040		3523.83	1085370		3523.83	947669		3523.83	676437		3523.83	541659		3523.83	368010		3523.83	123920
				3523.86	1219040		3523.86	1083260		3523.86	945188		3523.86	670105		3523.86	539850		3523.86	365418		3523.86	118164
				3523.88	1219040		3523.88	1081240		3523.88	942807		3523.88	664028		3523.88	538114		3523.88	362929		3523.88	112639
				3523.91	1219030		3523.91	1079310		3523.91	940544		3523.91	658253		3523.91	536464		3523.91	360565		3523.91	107390
				3523.93	1219030		3523.93	1077520		3523.93	938432		3523.93	652865		3523.93	534924		3523.93	358358		3523.93	102491
				3523.95	1219030		3523.95	1075830		3523.95	936447		3523.95	647799		3523.95	533477		3523.95	356284		3523.95	97885.4
				3523.98	1219020		3523.98	1074230		3523.98	934570		3523.98	643007		3523.98	532108		3523.98	354322		3523.98	93529.6
				3524	1219020		3524	1072750		3524	932824		3524	638552		3524	530835		3524	352497		3524	89479.3
				3524.03	1219020		3524.03	1071400		3524.03	931235		3524.03	634499		3524.03	529677		3524.03	350838		3524.03	85794.6
				3524.05	1219020		3524.05	1070190		3524.05	929815		3524.05	630874		3524.05	528641		3524.05	349353		3524.05	82499.5
				3524.08	1219010		3524.08	1069130		3524.08	928571		3524.08	627700		3524.08	527734		3524.08	348053		3524.08	79613.5
				3524.1	1219010		3524.1	1068210		3524.1	927488		3524.1	624935		3524.1	526944		3524.1	346921		3524.1	77100.3
				3524.12	1219010		3524.12	1067460		3524.12	926604		3524.12	622679		3524.12	526300		3524.12	345998		3524.12	75049.1
				3524.15	1219010		3524.15	1066850		3524.15	925894		3524.15	620868		3524.15	525782		3524.15	345256		3524.15	73403
				3524.17	1219010		3524.17	1066400		3524.17	925357		3524.17	619499		3524.17	525391		3524.17	344695		3524.17	72158.3
				3524.2	1219010		3524.2	1066100		3524.2	925008		3524.2	618607		3524.2	525136		3524.2	344330		3524.2	71347.1
				3524.22	1219010		3524.22	1065970		3524.22	924859		3524.22	618226		3524.22	525028		3524.22	344174		3524.22	71001.1
				3524.25	1219010		3524.25	1065980		3524.25	924874		3524.25	618265		3524.25	525039		3524.25	344190		3524.25	71036.5
				3524.27	1219010		3524.27	1066150		3524.27	925064		3524.27	618749		3524.27	525177		3524.27	344388		3524.27	71476.9
				3524.3	1219010		3524.3	1066460		3524.3	925437		3524.3	619702		3524.3	525449		3524.3	344779		3524.3	72343.3
				3524.32	1219010		3524.32	1066930		3524.32	925989		3524.32	621110		3524.32	525852		3524.32	345355		3524.32	73623.2
				3524.34	1219010		3524.34	1067570		3524.34	926734		3524.34	623011		3524.34	526395		3524.34	346134		3524.34	75351.2
				3524.37	1219010		3524.37	1068340		3524.37	927644		3524.37	625333		3524.37	527058		3524.37	347084		3524.37	77461.8
				3524.39	1219010		3524.39	1069220		3524.39	928674		3524.39	627962		3524.39	527809		3524.39	348161		3524.39	79851.6
				3524.42	1219020		3524.42	1070200		3524.42	929834		3524.42	630922		3524.42	528655		3524.42	349373		3524.42	82543
				3524.44	1219020		3524.44	1071260		3524.44	931080		3524.44	634102		3524.44	529563		3524.44	350675		3524.44	85433.4
				3524.47	1219020		3524.47	1072340		3524.47	932351		3524.47	637345		3524.47	530490		3524.47	352003		3524.47	88382
				3524.49	1219020		3524.49	1073400		3524.49	933594		3524.49	640519		3524.49	531397		3524.49	353303		3524.49	91267.1
				3524.52	1219020		3524.52	1074430		3524.52	934801		3524.52	643597		3524.52	532276		3524.52	354563		3524.52	94065.8
				3524.54	1219030		3524.54	1075430		3524.54	935977		3524.54	646599		3524.54	533134		3524.54	355792		3524.54	96794.4
				3524.56	1219030		3524.56	1076370		3524.56	937088		3524.56	649435		3524.56	533944		3524.56	356953		3524.56	99372.5
				3524.59	1219030		3524.59	1077240		3524.59	938105		3524.59	652030		3524.59	534686		3524.59	358016		3524.59	101732
				3524.61	1219030		3524.61	1078020		3524.61	939024		3524.61	654375		3524.61	535356		3524.61	358977		3524.61	103864
				3524.64	1219030		3524.64	1078700		3524.64	939823		3524.64	656412		3524.64	535938		3524.64	359811		3524.64	105716
				3524.66	1219030		3524.66	1079260		3524.66	940480		3524.66	658090		3524.66	536417		3524.66	360498		3524.66	107241
				3524.69	1219030		3524.69	1079690		3524.69	940989		3524.69	659390		3524.69	536789		3524.69	361030		3524.69	108423
				3524.71	1219030		3524.71	1080000		3524.71	941353		3524.71	660319		3524.71	537054		3524.71	361410		3524.71	109267
				3524.73	1219040		3524.73	1080210		3524.73	941597		3524.73	660942		3524.73	537232		3524.73	361665		3524.73	109833
				3524.76	1219040		3524.76	1080360		3524.76	941772		3524.76	661386		3524.76	537359		3524.76	361847		3524.76	110238
				3524.78	1219040		3524.78	1080490		3524.78	941932		3524.78	661796		3524.78	537476		3524.78	362015		3524.78	110610
				3524.81	1219040		3524.81	1080640		3524.81	942107		3524.81	662241		3524.81	537603		3524.81	362198		3524.81	111015
				3524.83	1219040		3524.83	1080780		3524.83	942269		3524.83	662656		3524.83	537722		3524.83	362367		3524.83	111392
				3524.86	1219040		3524.86	1080870		3524.86	942380		3524.86	662938		3524.86	537802		3524.86	362483		3524.86	111648
				3524.88	1219040		3524.88	1080940		3524.88	942459		3524.88	663141		3524.88	537860		3524.88	362566		3524.88	111833
				3524.91	1219040		3524.91	1081030		3524.91	942558		3524.91	663393		3524.91	537932		3524.91	362669		3524.91	112062
				3524.93	1219040		3524.93	1081130		3524.93	942683		3524.93	663711		3524.93	538023		3524.93	362800		3524.93	112351
				3524.95	1219040		3524.95	1081270		3524.95	942840		3524.95	664113		3524.95	538138		3524.95	362964		3524.95	112716
				3524.98	1219040		3524.98	1081430		3524.98	943027		3524.98	664589		3524.98	538274		3524.98	363159		3524.98	113149
				3525	1219040		3525	1081590		3525	943225		3525	665095		3525	538419		3525	363366		3525	113609
				3525.03	1219040		3525.03	1081750		3525.03	943411		3525.03	665569		3525.03	538554		3525.03	363560		3525.03	114040
				3525.05	1219040		3525.05	1081910		3525.05	943601		3525.05	666056		3525.05	538693		3525.05	363760		3525.05	114483
				3525.08	1219040		3525.08	1082080		3525.08	943802		3525.08	666568		3525.08	538839		3525.08	363969		3525.08	114948
				3525.1	1219040		3525.1	1082250		3525.1	943998		3525.1	667069		3525.1	538983		3525.1	364174		3525.1	115403
				3525.12	1219040		3525.12	1082390		3525.12	944163		3525.12	667488		3525.12	539102		3525.12	364346		3525.12	115785
				3525.15	1219040		3525.15	1082530		3525.15	944324		3525.15	667900		3525.15	539220		3525.15	364515		3525.15	116159
				3525.17	1219040		3525.17	1082680		3525.17	944506		3525.17	668363		3525.17	539352		3525.17	364705		3525.17	116581
				3525.2	1219040		3525.2	1082870		3525.2	944721		3525.2	668912		3525.2	539509		3525.2	364929		3525.2	117079
				3525.22	1219040		3525.22	1083070		3525.22	944955		3525.22	669511		3525.22	539680		3525.22	365174		3525.22	117624
				3525.25	1219040		3525.25	1083270		3525.25	945190		3525.25	670110		3525.25	539851		3525.25	365420		3525.25	118168
				3525.27	1219040		3525.27	1083470		3525.27	945435		3525.27	670735		3525.27	540030		3525.27	365676		3525.27	118737
				3525.3	1219040		3525.3	1083720		3525.3	945723		3525.3	671470		3525.3	540240		3525.3	365977		3525.3	119405
				3525.32	1219040		3525.32	1083980		3525.32	946033		3525.32	672262		3525.32	540466		3525.32	366301		3525.32	120124
				3525.34	1219040		3525.34	1084260		3525.34	946360		3525.34	673095		3525.34	540704		3525.34	366642		3525.34	120882
				3525.37	1219040		3525.37	1084540		3525.37	946685		3525.37	673924		3525.37	540941		3525.37	366981		3525.37	121635
				3525.39	1219040		3525.39	1084810		3525.39	947010		3525.39	674755		3525.39	541179		3525.39	367322		3525.39	122391
				3525.42	1219040		3525.42	1085070		3525.42	947308		3525.42	675515		3525.42	541396		3525.42	367633		3525.42	123082
				3525.44	1219040		3525.44	1085310		3525.44	947592		3525.44	676239		3525.44	541603		3525.44	367929		3525.44	123740
				3525.47	1219050		3525.47	1085540		3525.47	947860		3525.47	676924		3525.47	541798		3525.47	368210		3525.47	124363
				3525.49	1219050		3525.49	1085760		3525.49	948126		3525.49	677602		3525.49	541992		3525.49	368488		3525.49	124980
				3525.52	1219050		3525.52	1086000		3525.52	948403		3525.52	678308		3525.52	542194		3525.52	368777		3525.52	125621
				3525.54	1219050		3525.54	1086250		3525.54	948695		3525.54	679053		3525.54	542407		3525.54	369082		3525.54	126298
				3525.56	1219050		3525.56	1086530		3525.56	949025		3525.56	679897		3525.56	542648		3525.56	369427		3525.56	127066
				3525.59	1219050		3525.59	1086840		3525.59	949396		3525.59	680842		3525.59	542918		3525.59	369814		3525.59	127924
				3525.61	1219050		3525.61	1087160		3525.61	949773		3525.61	681804		3525.61	543193		3525.61	370208		3525.61	128799
				3525.64	1219050		3525.64	1087470		3525.64	950133		3525.64	682725		3525.64	543456		3525.64	370585		3525.64	129636
				3525.66	1219050		3525.66	1087740		3525.66	950455		3525.66	683546		3525.66	543690		3525.66	370921		3525.66	130383
				3525.69	1219050		3525.69	1088000		3525.69	950757		3525.69	684315		3525.69	543910		3525.69	371236		3525.69	131082
				3525.71	1219050		3525.71	1088240		3525.71	951042		3525.71	685042		3525.71	544118		3525.71	371534		3525.71	131743
				3525.73	1219050		3525.73	1088460		3525.73	951302		3525.73	685708		3525.73	544308		3525.73	371807		3525.73	132348
				3525.76	1219050		3525.76	1088690		3525.76	951566		3525.76	686380		3525.76	544500		3525.76	372082		3525.76	132959
				3525.78	1219050		3525.78	1088930		3525.78	951847		3525.78	687097		3525.78	544705		3525.78	372375		3525.78	133611
				3525.81	1219050		3525.81	1089170		3525.81	952135		3525.81	687833		3525.81	544915		3525.81	372677		3525.81	134280
				3525.83	1219050		3525.83	1089420		3525.83	952427		3525.83	688579		3525.83	545128		3525.83	372982		3525.83	134958
				3525.86	1219050		3525.86	1089680		3525.86	952733		3525.86	689359		3525.86	545351		3525.86	373302		3525.86	135668
				3525.88	1219050		3525.88	1089960		3525.88	953062		3525.88	690199		3525.88	545591		3525.88	373646		3525.88	136431
				3525.91	1219050		3525.91	1090270		3525.91	953420		3525.91	691113		3525.91	545852		3525.91	374020		3525.91	137262
				3525.93	1219050		3525.93	1090580		3525.93	953792		3525.93	692061		3525.93	546123		3525.93	374408		3525.93	138124
				3525.95	1219060		3525.95	1090900		3525.95	954167		3525.95	693017		3525.95	546396		3525.95	374800		3525.95	138993
				3525.98	1219060		3525.98	1091210		3525.98	954534		3525.98	693955		3525.98	546664		3525.98	375184		3525.98	139846
				3526	1219060		3526	1091500		3526	954867		3526	694805		3526	546907		3526	375532		3526	140618
				3526.03	1219060		3526.03	1091760		3526.03	955179		3526.03	695600		3526.03	547134		3526.03	375858		3526.03	141342
				3526.05	1219060		3526.05	1092040		3526.05	955509		3526.05	696443		3526.05	547375		3526.05	376203		3526.05	142107
				3526.08	1219060		3526.08	1092320		3526.08	955835		3526.08	697274		3526.08	547613		3526.08	376543		3526.08	142863
				3526.1	1219060		3526.1	1092580		3526.1	956140		3526.1	698053		3526.1	547835		3526.1	376862		3526.1	143571
				3526.13	1219060		3526.13	1092810		3526.13	956412		3526.13	698746		3526.13	548033		3526.13	377146		3526.13	144201
				3526.15	1219060		3526.15	1093030		3526.15	956668		3526.15	699400		3526.15	548220		3526.15	377414		3526.15	144796
				3526.17	1219060		3526.17	1093260		3526.17	956940		3526.17	700093		3526.17	548418		3526.17	377697		3526.17	145426
				3526.2	1219060		3526.2	1093500		3526.2	957221		3526.2	700811		3526.2	548623		3526.2	377991		3526.2	146079
				3526.22	1219060		3526.22	1093740		3526.22	957501		3526.22	701526		3526.22	548827		3526.22	378284		3526.22	146728
				3526.25	1219060		3526.25	1093980		3526.25	957783		3526.25	702245		3526.25	549033		3526.25	378578		3526.25	147382
				3526.27	1219060		3526.27	1094240		3526.27	958086		3526.27	703020		3526.27	549254		3526.27	378896		3526.27	148086
				3526.3	1219060		3526.3	1094500		3526.3	958397		3526.3	703813		3526.3	549481		3526.3	379221		3526.3	148808
				3526.32	1219060		3526.32	1094750		3526.32	958690		3526.32	704561		3526.32	549695		3526.32	379527		3526.32	149487
				3526.34	1219060		3526.34	1094980		3526.34	958966		3526.34	705265		3526.34	549896		3526.34	379815		3526.34	150127
				3526.37	1219060		3526.37	1095230		3526.37	959260		3526.37	706014		3526.37	550110		3526.37	380122		3526.37	150808
				3526.39	1219060		3526.39	1095490		3526.39	959557		3526.39	706773		3526.39	550327		3526.39	380433		3526.39	151498
				3526.42	1219060		3526.42	1095740		3526.42	959861		3526.42	707548		3526.42	550548		3526.42	380750		3526.42	152203
				3526.44	1219060		3526.44	1096020		3526.44	960180		3526.44	708362		3526.44	550781		3526.44	381083		3526.44	152943
				3526.47	1219070		3526.47	1096290		3526.47	960498		3526.47	709173		3526.47	551012		3526.47	381415		3526.47	153681
				3526.49	1219070		3526.49	1096540		3526.49	960801		3526.49	709947		3526.49	551233		3526.49	381732		3526.49	154383
				3526.52	1219070		3526.52	1096790		3526.52	961092		3526.52	710691		3526.52	551446		3526.52	382037		3526.52	155060
				3526.54	1219070		3526.54	1097020		3526.54	961366		3526.54	711388		3526.54	551645		3526.54	382322		3526.54	155694
				3526.56	1219070		3526.56	1097250		3526.56	961631		3526.56	712066		3526.56	551839		3526.56	382600		3526.56	156310
				3526.59	1219070		3526.59	1097460		3526.59	961881		3526.59	712703		3526.59	552021		3526.59	382861		3526.59	156890
				3526.61	1219070		3526.61	1097670		3526.61	962125		3526.61	713327		3526.61	552199		3526.61	383116		3526.61	157457
				3526.64	1219070		3526.64	1097880		3526.64	962369		3526.64	713950		3526.64	552377		3526.64	383371		3526.64	158023
				3526.66	1219070		3526.66	1098100		3526.66	962624		3526.66	714600		3526.66	552563		3526.66	383638		3526.66	158614
				3526.69	1219070		3526.69	1098320		3526.69	962885		3526.69	715266		3526.69	552753		3526.69	383910		3526.69	159219
				3526.71	1219070		3526.71	1098540		3526.71	963151		3526.71	715943		3526.71	552947		3526.71	384187		3526.71	159835
				3526.74	1219070		3526.74	1098780		3526.74	963427		3526.74	716649		3526.74	553148		3526.74	384477		3526.74	160477
				3526.76	1219070		3526.76	1099020		3526.76	963708		3526.76	717365		3526.76	553353		3526.76	384770		3526.76	161127
				3526.78	1219070		3526.78	1099250		3526.78	963982		3526.78	718064		3526.78	553553		3526.78	385056		3526.78	161763
				3526.81	1219070		3526.81	1099470		3526.81	964236		3526.81	718713		3526.81	553738		3526.81	385322		3526.81	162353
				3526.83	1219070		3526.83	1099670		3526.83	964479		3526.83	719333		3526.83	553915		3526.83	385576		3526.83	162917
				3526.86	1219070		3526.86	1099870		3526.86	964714		3526.86	719932		3526.86	554086		3526.86	385821		3526.86	163461
				3526.88	1219070		3526.88	1100060		3526.88	964935		3526.88	720498		3526.88	554248		3526.88	386053		3526.88	163976
				3526.91	1219070		3526.91	1100250		3526.91	965161		3526.91	721073		3526.91	554412		3526.91	386288		3526.91	164498
				3526.93	1219070		3526.93	1100450		3526.93	965395		3526.93	721670		3526.93	554583		3526.93	386533		3526.93	165041
				3526.95	1219070		3526.95	1100670		3526.95	965652		3526.95	722327		3526.95	554771		3526.95	386802		3526.95	165638
				3526.98	1219070		3526.98	1100910		3526.98	965930		3526.98	723037		3526.98	554974		3526.98	387092		3526.98	166284
				3527	1219070		3527	1101130		3527	966193		3527	723707		3527	555165		3527	387367		3527	166893
				3527.03	1219070		3527.03	1101370		3527.03	966477		3527.03	724431		3527.03	555372		3527.03	387663		3527.03	167551
				3527.05	1219080		3527.05	1101600		3527.05	966744		3527.05	725112		3527.05	555566		3527.05	387942		3527.05	168170
				3527.08	1219080		3527.08	1101800		3527.08	966976		3527.08	725706		3527.08	555736		3527.08	388185		3527.08	168710
				3527.1	1219080		3527.1	1101970		3527.1	967180		3527.1	726227		3527.1	555885		3527.1	388399		3527.1	169184
				3527.13	1219080		3527.13	1102150		3527.13	967392		3527.13	726766		3527.13	556039		3527.13	388619		3527.13	169674
				3527.15	1219080		3527.15	1102350		3527.15	967632		3527.15	727378		3527.15	556214		3527.15	388870		3527.15	170230
				3527.17	1219080		3527.17	1102590		3527.17	967903		3527.17	728071		3527.17	556412		3527.17	389154		3527.17	170860
				3527.2	1219080		3527.2	1102820		3527.2	968180		3527.2	728777		3527.2	556614		3527.2	389443		3527.2	171502
				3527.22	1219080		3527.22	1103020		3527.22	968418		3527.22	729385		3527.22	556787		3527.22	389692		3527.22	172055
				3527.25	1219080		3527.25	1103190		3527.25	968616		3527.25	729891		3527.25	556932		3527.25	389899		3527.25	172515
				3527.27	1219080		3527.27	1103350		3527.27	968796		3527.27	730350		3527.27	557063		3527.27	390087		3527.27	172932
				3527.3	1219080		3527.3	1103520		3527.3	969006		3527.3	730885		3527.3	557216		3527.3	390306		3527.3	173418
				3527.32	1219080		3527.32	1103730		3527.32	969242		3527.32	731489		3527.32	557388		3527.32	390553		3527.32	173967
				3527.35	1219080		3527.35	1103950		3527.35	969504		3527.35	732157		3527.35	557579		3527.35	390827		3527.35	174575
				3527.37	1219080		3527.37	1104180		3527.37	969779		3527.37	732859		3527.37	557780		3527.37	391114		3527.37	175213
				3527.39	1219080		3527.39	1104400		3527.39	970038		3527.39	733520		3527.39	557969		3527.39	391385		3527.39	175813
				3527.42	1219080		3527.42	1104590		3527.42	970258		3527.42	734080		3527.42	558129		3527.42	391614		3527.42	176323
				3527.44	1219080		3527.44	1104740		3527.44	970439		3527.44	734543		3527.44	558261		3527.44	391804		3527.44	176744
				3527.47	1219080		3527.47	1104880		3527.47	970605		3527.47	734965		3527.47	558382		3527.47	391977		3527.47	177128
				3527.49	1219080		3527.49	1105040		3527.49	970784		3527.49	735422		3527.49	558512		3527.49	392164		3527.49	177543
				3527.52	1219080		3527.52	1105210		3527.52	970984		3527.52	735933		3527.52	558658		3527.52	392373		3527.52	178007
				3527.54	1219080		3527.54	1105370		3527.54	971179		3527.54	736431		3527.54	558800		3527.54	392577		3527.54	178460
				3527.56	1219080		3527.56	1105520		3527.56	971356		3527.56	736882		3527.56	558929		3527.56	392762		3527.56	178871
				3527.59	1219080		3527.59	1105680		3527.59	971542		3527.59	737357		3527.59	559065		3527.59	392956		3527.59	179302
				3527.61	1219080		3527.61	1105860		3527.61	971755		3527.61	737900		3527.61	559220		3527.61	393178		3527.61	179795
				3527.64	1219080		3527.64	1106050		3527.64	971980		3527.64	738476		3527.64	559385		3527.64	393414		3527.64	180319
				3527.66	1219080		3527.66	1106230		3527.66	972182		3527.66	738989		3527.66	559531		3527.66	393625		3527.66	180786
				3527.69	1219080		3527.69	1106390		3527.69	972377		3527.69	739488		3527.69	559674		3527.69	393829		3527.69	181240
				3527.71	1219080		3527.71	1106540		3527.71	972555		3527.71	739942		3527.71	559804		3527.71	394015		3527.71	181652
				3527.74	1219080		3527.74	1106670		3527.74	972701		3527.74	740315		3527.74	559910		3527.74	394167		3527.74	181991
				3527.76	1219080		3527.76	1106770		3527.76	972817		3527.76	740610		3527.76	559994		3527.76	394288		3527.76	182259
				3527.78	1219090		3527.78	1106870		3527.78	972935		3527.78	740912		3527.78	560081		3527.78	394412		3527.78	182534
				3527.81	1219090		3527.81	1106980		3527.81	973073		3527.81	741263		3527.81	560181		3527.81	394556		3527.81	182853
				3527.83	1219090		3527.83	1107120		3527.83	973232		3527.83	741671		3527.83	560297		3527.83	394723		3527.83	183224
				3527.86	1219090		3527.86	1107260		3527.86	973401		3527.86	742101		3527.86	560420		3527.86	394899		3527.86	183615
				3527.88	1219090		3527.88	1107420		3527.88	973580		3527.88	742559		3527.88	560551		3527.88	395086		3527.88	184031
				3527.91	1219090		3527.91	1107570		3527.91	973760		3527.91	743017		3527.91	560682		3527.91	395274		3527.91	184448
				3527.93	1219090		3527.93	1107720		3527.93	973943		3527.93	743485		3527.93	560816		3527.93	395465		3527.93	184873
				3527.96	1219090		3527.96	1107880		3527.96	974124		3527.96	743947		3527.96	560948		3527.96	395655		3527.96	185293
				3527.98	1219090		3527.98	1108020		3527.98	974297		3527.98	744388		3527.98	561074		3527.98	395835		3527.98	185694
				3528	1219090		3528	1108160		3528	974456		3528	744794		3528	561190		3528	396001		3528	186062
				3528.03	1219090		3528.03	1108270		3528.03	974588		3528.03	745130		3528.03	561286		3528.03	396139		3528.03	186368
				3528.05	1219090		3528.05	1108370		3528.05	974699		3528.05	745413		3528.05	561367		3528.05	396255		3528.05	186626
				3528.08	1219090		3528.08	1108460		3528.08	974807		3528.08	745688		3528.08	561445		3528.08	396368		3528.08	186876
				3528.1	1219090		3528.1	1108550		3528.1	974917		3528.1	745971		3528.1	561526		3528.1	396483		3528.1	187133
				3528.13	1219090		3528.13	1108660		3528.13	975048		3528.13	746304		3528.13	561621		3528.13	396620		3528.13	187436
				3528.15	1219090		3528.15	1108780		3528.15	975184		3528.15	746651		3528.15	561720		3528.15	396762		3528.15	187751
				3528.17	1219090		3528.17	1108910		3528.17	975341		3528.17	747051		3528.17	561835		3528.17	396926		3528.17	188114
				3528.2	1219090		3528.2	1109060		3528.2	975515		3528.2	747495		3528.2	561961		3528.2	397107		3528.2	188518
				3528.22	1219090		3528.22	1109210		3528.22	975685		3528.22	747929		3528.22	562085		3528.22	397285		3528.22	188913
				3528.25	1219090		3528.25	1109350		3528.25	975852		3528.25	748355		3528.25	562207		3528.25	397460		3528.25	189300
				3528.27	1219090		3528.27	1109480		3528.27	976009		3528.27	748756		3528.27	562322		3528.27	397624		3528.27	189665
				3528.3	1219090		3528.3	1109600		3528.3	976145		3528.3	749104		3528.3	562421		3528.3	397767		3528.3	189982
				3528.32	1219090		3528.32	1109710		3528.32	976280		3528.32	749447		3528.32	562519		3528.32	397907		3528.32	190293
				3528.35	1219090		3528.35	1109820		3528.35	976410		3528.35	749780		3528.35	562614		3528.35	398043		3528.35	190596
				3528.37	1219090		3528.37	1109930		3528.37	976532		3528.37	750092		3528.37	562704		3528.37	398171		3528.37	190880
				3528.39	1219090		3528.39	1110030		3528.39	976649		3528.39	750390		3528.39	562789		3528.39	398293		3528.39	191150
				3528.42	1219090		3528.42	1110130		3528.42	976774		3528.42	750709		3528.42	562880		3528.42	398424		3528.42	191440
				3528.44	1219090		3528.44	1110240		3528.44	976900		3528.44	751031		3528.44	562972		3528.44	398555		3528.44	191732
				3528.47	1219090		3528.47	1110350		3528.47	977028		3528.47	751358		3528.47	563065		3528.47	398689		3528.47	192030
				3528.49	1219090		3528.49	1110450		3528.49	977151		3528.49	751670		3528.49	563154		3528.49	398817		3528.49	192314
				3528.52	1219090		3528.52	1110550		3528.52	977268		3528.52	751969		3528.52	563240		3528.52	398940		3528.52	192586
				3528.54	1219090		3528.54	1110650		3528.54	977385		3528.54	752268		3528.54	563325		3528.54	399062		3528.54	192858
				3528.56	1219090		3528.56	1110750		3528.56	977499		3528.56	752559		3528.56	563408		3528.56	399181		3528.56	193122
				3528.59	1219090		3528.59	1110850		3528.59	977621		3528.59	752871		3528.59	563498		3528.59	399309		3528.59	193406
				3528.61	1219090		3528.61	1111000		3528.61	977792		3528.61	753308		3528.61	563622		3528.61	399488		3528.61	193803
				3528.64	1219090		3528.64	1111130		3528.64	977951		3528.64	753713		3528.64	563738		3528.64	399653		3528.64	194171
				3528.66	1219090		3528.66	1111250		3528.66	978088		3528.66	754062		3528.66	563838		3528.66	399796		3528.66	194488
				3528.69	1219090		3528.69	1111350		3528.69	978200		3528.69	754348		3528.69	563920		3528.69	399914		3528.69	194749
				3528.71	1219090		3528.71	1111410		3528.71	978273		3528.71	754533		3528.71	563973		3528.71	399990		3528.71	194917
				3528.74	1219090		3528.74	1111440		3528.74	978314		3528.74	754639		3528.74	564003		3528.74	400033		3528.74	195013
				3528.76	1219090		3528.76	1111480		3528.76	978364		3528.76	754767		3528.76	564039		3528.76	400085		3528.76	195129
				3528.78	1219090		3528.78	1111550		3528.78	978446		3528.78	754975		3528.78	564099		3528.78	400170		3528.78	195318
				3528.81	1219090		3528.81	1111640		3528.81	978545		3528.81	755228		3528.81	564171		3528.81	400274		3528.81	195548
				3528.83	1219090		3528.83	1111720		3528.83	978644		3528.83	755480		3528.83	564243		3528.83	400377		3528.83	195778
				3528.86	1219090		3528.86	1111790		3528.86	978722		3528.86	755681		3528.86	564300		3528.86	400459		3528.86	195960
				3528.88	1219090		3528.88	1111850		3528.88	978799		3528.88	755876		3528.88	564356		3528.88	400540		3528.88	196138
				3528.91	1219090		3528.91	1111930		3528.91	978883		3528.91	756090		3528.91	564417		3528.91	400627		3528.91	196332
				3528.93	1219090		3528.93	1112000		3528.93	978976		3528.93	756327		3528.93	564485		3528.93	400724		3528.93	196548
				3528.96	1219090		3528.96	1112070		3528.96	979058		3528.96	756538		3528.96	564545		3528.96	400810		3528.96	196739
				3528.98	1219090		3528.98	1112140		3528.98	979131		3528.98	756724		3528.98	564598		3528.98	400887		3528.98	196908
				3529	1219100		3529	1112200		3529	979200		3529	756900		3529	564649		3529	400958		3529	197068
				3529.03	1219100		3529.03	1112260		3529.03	979273		3529.03	757086		3529.03	564702		3529.03	401035		3529.03	197237
				3529.05	1219100		3529.05	1112330		3529.05	979353		3529.05	757289		3529.05	564760		3529.05	401118		3529.05	197422
				3529.08	1219100		3529.08	1112430		3529.08	979473		3529.08	757596		3529.08	564847		3529.08	401244		3529.08	197701
				3529.1	1219100		3529.1	1112550		3529.1	979612		3529.1	757952		3529.1	564949		3529.1	401389		3529.1	198025
				3529.13	1219100		3529.13	1112670		3529.13	979762		3529.13	758334		3529.13	565058		3529.13	401546		3529.13	198372
				3529.15	1219100		3529.15	1112800		3529.15	979907		3529.15	758704		3529.15	565164		3529.15	401697		3529.15	198708
				3529.17	1219100		3529.17	1112930		3529.17	980062		3529.17	759098		3529.17	565277		3529.17	401859		3529.17	199067
				3529.2	1219100		3529.2	1113080		3529.2	980236		3529.2	759544		3529.2	565404		3529.2	402041		3529.2	199472
				3529.22	1219100		3529.22	1113230		3529.22	980411		3529.22	759990		3529.22	565532		3529.22	402224		3529.22	199878
				3529.25	1219100		3529.25	1113370		3529.25	980581		3529.25	760424		3529.25	565656		3529.25	402402		3529.25	200272
				3529.27	1219100		3529.27	1113500		3529.27	980729		3529.27	760801		3529.27	565763		3529.27	402556		3529.27	200615
				3529.3	1219100		3529.3	1113600		3529.3	980846		3529.3	761099		3529.3	565848		3529.3	402678		3529.3	200886
				3529.32	1219100		3529.32	1113710		3529.32	980975		3529.32	761429		3529.32	565943		3529.32	402813		3529.32	201186
				3529.35	1219100		3529.35	1113830		3529.35	981127		3529.35	761817		3529.35	566054		3529.35	402972		3529.35	201539
				3529.37	1219100		3529.37	1113960		3529.37	981279		3529.37	762205		3529.37	566164		3529.37	403131		3529.37	201891
				3529.39	1219100		3529.39	1114090		3529.39	981426		3529.39	762580		3529.39	566271		3529.39	403284		3529.39	202232
				3529.42	1219100		3529.42	1114190		3529.42	981547		3529.42	762889		3529.42	566360		3529.42	403411		3529.42	202513
				3529.44	1219100		3529.44	1114270		3529.44	981634		3529.44	763110		3529.44	566423		3529.44	403502		3529.44	202714
				3529.47	1219100		3529.47	1114340		3529.47	981727		3529.47	763348		3529.47	566491		3529.47	403599		3529.47	202930
				3529.49	1219100		3529.49	1114410		3529.49	981802		3529.49	763541		3529.49	566546		3529.49	403678		3529.49	203106
				3529.52	1219100		3529.52	1114460		3529.52	981863		3529.52	763695		3529.52	566590		3529.52	403741		3529.52	203245
				3529.54	1219100		3529.54	1114510		3529.54	981923		3529.54	763849		3529.54	566634		3529.54	403804		3529.54	203385
				3529.57	1219100		3529.57	1114570		3529.57	981993		3529.57	764027		3529.57	566685		3529.57	403877		3529.57	203547
				3529.59	1219100		3529.59	1114630		3529.59	982061		3529.59	764201		3529.59	566735		3529.59	403948		3529.59	203706
				3529.61	1219100		3529.61	1114680		3529.61	982120		3529.61	764350		3529.61	566777		3529.61	404009		3529.61	203841
				3529.64	1219100		3529.64	1114730		3529.64	982182		3529.64	764509		3529.64	566823		3529.64	404074		3529.64	203986
				3529.66	1219100		3529.66	1114790		3529.66	982254		3529.66	764693		3529.66	566875		3529.66	404150		3529.66	204153
				3529.69	1219100		3529.69	1114890		3529.69	982363		3529.69	764971		3529.69	566955		3529.69	404263		3529.69	204405
				3529.71	1219100		3529.71	1115010		3529.71	982504		3529.71	765332		3529.71	567058		3529.71	404411		3529.71	204734
				3529.74	1219100		3529.74	1115120		3529.74	982633		3529.74	765659		3529.74	567151		3529.74	404545		3529.74	205032
				3529.76	1219100		3529.76	1115190		3529.76	982722		3529.76	765887		3529.76	567216		3529.76	404639		3529.76	205238
				3529.78	1219100		3529.78	1115260		3529.78	982806		3529.78	766103		3529.78	567278		3529.78	404727		3529.78	205434
				3529.81	1219100		3529.81	1115320		3529.81	982876		3529.81	766281		3529.81	567329		3529.81	404800		3529.81	205597
				3529.83	1219100		3529.83	1115360		3529.83	982915		3529.83	766380		3529.83	567357		3529.83	404841		3529.83	205687
				3529.86	1219100		3529.86	1115380		3529.86	982947		3529.86	766461		3529.86	567380		3529.86	404874		3529.86	205761
				3529.88	1219100		3529.88	1115430		3529.88	982997		3529.88	766590		3529.88	567417		3529.88	404927		3529.88	205878
				3529.91	1219100		3529.91	1115490		3529.91	983071		3529.91	766778		3529.91	567471		3529.91	405004		3529.91	206049
				3529.93	1219100		3529.93	1115550		3529.93	983147		3529.93	766972		3529.93	567526		3529.93	405083		3529.93	206225
				3529.96	1219100		3529.96	1115600		3529.96	983202		3529.96	767113		3529.96	567567		3529.96	405141		3529.96	206353
				3529.98	1219100		3529.98	1115620		3529.98	983226		3529.98	767174		3529.98	567584		3529.98	405165		3529.98	206408
				3530	1219100		3530	1115640		3530	983252		3530	767241		3530	567603		3530	405193		3530	206469
				3530.03	1219100		3530.03	1115690		3530.03	983312		3530.03	767392		3530.03	567646		3530.03	405255		3530.03	206606
				3530.05	1219100		3530.05	1115760		3530.05	983388		3530.05	767588		3530.05	567702		3530.05	405335		3530.05	206785
				3530.08	1219100		3530.08	1115810		3530.08	983450		3530.08	767746		3530.08	567747		3530.08	405400		3530.08	206928
				3530.1	1219100		3530.1	1115860		3530.1	983511		3530.1	767901		3530.1	567792		3530.1	405463		3530.1	207069
				3530.13	1219100		3530.13	1115920		3530.13	983584		3530.13	768087		3530.13	567845		3530.13	405540		3530.13	207239
				3530.15	1219100		3530.15	1115970		3530.15	983642		3530.15	768235		3530.15	567887		3530.15	405600		3530.15	207373
				3530.18	1219100		3530.18	1116020		3530.18	983690		3530.18	768359		3530.18	567923		3530.18	405651		3530.18	207485
				3530.2	1219100		3530.2	1116070		3530.2	983758		3530.2	768532		3530.2	567972		3530.2	405722		3530.2	207643
				3530.22	1219100		3530.22	1116130		3530.22	983830		3530.22	768716		3530.22	568025		3530.22	405797		3530.22	207810
				3530.25	1219100		3530.25	1116190		3530.25	983893		3530.25	768876		3530.25	568070		3530.25	405863		3530.25	207956
				3530.27	1219100		3530.27	1116260		3530.27	983984		3530.27	769108		3530.27	568137		3530.27	405958		3530.27	208167
				3530.3	1219100		3530.3	1116340		3530.3	984074		3530.3	769338		3530.3	568202		3530.3	406052		3530.3	208376
				3530.32	1219100		3530.32	1116390		3530.32	984137		3530.32	769498		3530.32	568248		3530.32	406117		3530.32	208521
				3530.35	1219100		3530.35	1116460		3530.35	984208		3530.35	769680		3530.35	568300		3530.35	406192		3530.35	208686
				3530.37	1219100		3530.37	1116520		3530.37	984286		3530.37	769879		3530.37	568357		3530.37	406273		3530.37	208867
				3530.39	1219100		3530.39	1116580		3530.39	984354		3530.39	770052		3530.39	568406		3530.39	406344		3530.39	209025
				3530.42	1219100		3530.42	1116630		3530.42	984410		3530.42	770196		3530.42	568447		3530.42	406403		3530.42	209155
				3530.44	1219100		3530.44	1116680		3530.44	984469		3530.44	770345		3530.44	568490		3530.44	406464		3530.44	209291
				3530.47	1219100		3530.47	1116730		3530.47	984530		3530.47	770502		3530.47	568535		3530.47	406528		3530.47	209434
				3530.49	1219100		3530.49	1116780		3530.49	984592		3530.49	770659		3530.49	568580		3530.49	406593		3530.49	209577
				3530.52	1219100		3530.52	1116840		3530.52	984656		3530.52	770822		3530.52	568626		3530.52	406659		3530.52	209725
				3530.54	1219100		3530.54	1116890		3530.54	984719		3530.54	770983		3530.54	568672		3530.54	406725		3530.54	209871
				3530.57	1219100		3530.57	1116920		3530.57	984760		3530.57	771087		3530.57	568702		3530.57	406768		3530.57	209966
				3530.59	1219100		3530.59	1116950		3530.59	984784		3530.59	771150		3530.59	568720		3530.59	406794		3530.59	210023
				3530.61	1219100		3530.61	1116980		3530.61	984824		3530.61	771252		3530.61	568749		3530.61	406835		3530.61	210116
				3530.64	1219100		3530.64	1117030		3530.64	984881		3530.64	771398		3530.64	568791		3530.64	406895		3530.64	210248
				3530.66	1219100		3530.66	1117100		3530.66	984960		3530.66	771599		3530.66	568848		3530.66	406978		3530.66	210431
				3530.69	1219100		3530.69	1117180		3530.69	985055		3530.69	771842		3530.69	568918		3530.69	407077		3530.69	210652
				3530.71	1219100		3530.71	1117250		3530.71	985144		3530.71	772069		3530.71	568983		3530.71	407170		3530.71	210858
				3530.74	1219100		3530.74	1117320		3530.74	985228		3530.74	772283		3530.74	569044		3530.74	407258		3530.74	211053
				3530.76	1219100		3530.76	1117410		3530.76	985335		3530.76	772557		3530.76	569122		3530.76	407370		3530.76	211302
				3530.79	1219100		3530.79	1117520		3530.79	985463		3530.79	772881		3530.79	569215		3530.79	407503		3530.79	211597
				3530.81	1219110		3530.81	1117620		3530.81	985580		3530.81	773181		3530.81	569300		3530.81	407626		3530.81	211870
				3530.83	1219110		3530.83	1117700		3530.83	985666		3530.83	773400		3530.83	569363		3530.83	407715		3530.83	212068
				3530.86	1219110		3530.86	1117740		3530.86	985714		3530.86	773523		3530.86	569398		3530.86	407765		3530.86	212180
				3530.88	1219110		3530.88	1117760		3530.88	985745		3530.88	773601		3530.88	569420		3530.88	407797		3530.88	212251
				3530.91	1219110		3530.91	1117790		3530.91	985776		3530.91	773681		3530.91	569443		3530.91	407830		3530.91	212323
				3530.93	1219110		3530.93	1117820		3530.93	985809		3530.93	773764		3530.93	569467		3530.93	407864		3530.93	212399
				3530.96	1219110		3530.96	1117860		3530.96	985860		3530.96	773896		3530.96	569505		3530.96	407918		3530.96	212519
				3530.98	1219110		3530.98	1117910		3530.98	985919		3530.98	774046		3530.98	569548		3530.98	407980		3530.98	212656
				3531	1219110		3531	1117960		3531	985972		3531	774182		3531	569586		3531	408035		3531	212779
				3531.03	1219110		3531.03	1118010		3531.03	986038		3531.03	774350		3531.03	569634		3531.03	408104		3531.03	212932
				3531.05	1219110		3531.05	1118080		3531.05	986116		3531.05	774548		3531.05	569691		3531.05	408185		3531.05	213112
				3531.08	1219110		3531.08	1118110		3531.08	986156		3531.08	774650		3531.08	569720		3531.08	408227		3531.08	213205
				3531.1	1219110		3531.1	1118120		3531.1	986171		3531.1	774688		3531.1	569731		3531.1	408242		3531.1	213239
				3531.13	1219110		3531.13	1118140		3531.13	986184		3531.13	774723		3531.13	569741		3531.13	408257		3531.13	213271
				3531.15	1219110		3531.15	1118160		3531.15	986217		3531.15	774806		3531.15	569765		3531.15	408291		3531.15	213347
				3531.18	1219110		3531.18	1118230		3531.18	986294		3531.18	775002		3531.18	569821		3531.18	408371		3531.18	213524
				3531.2	1219110		3531.2	1118330		3531.2	986413		3531.2	775307		3531.2	569908		3531.2	408496		3531.2	213802
				3531.22	1219110		3531.22	1118440		3531.22	986537		3531.22	775622		3531.22	569998		3531.22	408625		3531.22	214088
				3531.25	1219110		3531.25	1118530		3531.25	986651		3531.25	775913		3531.25	570081		3531.25	408744		3531.25	214353
				3531.27	1219110		3531.27	1118630		3531.27	986759		3531.27	776189		3531.27	570160		3531.27	408857		3531.27	214604
				3531.3	1219110		3531.3	1118710		3531.3	986864		3531.3	776458		3531.3	570237		3531.3	408967		3531.3	214848
				3531.32	1219110		3531.32	1118810		3531.32	986972		3531.32	776734		3531.32	570315		3531.32	409080		3531.32	215099
				3531.35	1219110		3531.35	1118900		3531.35	987079		3531.35	777005		3531.35	570393		3531.35	409191		3531.35	215346
				3531.37	1219110		3531.37	1118990		3531.37	987189		3531.37	777286		3531.37	570473		3531.37	409307		3531.37	215601
				3531.4	1219110		3531.4	1119080		3531.4	987292		3531.4	777549		3531.4	570548		3531.4	409414		3531.4	215840
				3531.42	1219110		3531.42	1119170		3531.42	987397		3531.42	777816		3531.42	570625		3531.42	409524		3531.42	216083
				3531.44	1219110		3531.44	1119280		3531.44	987524		3531.44	778143		3531.44	570718		3531.44	409657		3531.44	216380
				3531.47	1219110		3531.47	1119410		3531.47	987684		3531.47	778549		3531.47	570834		3531.47	409824		3531.47	216749
				3531.49	1219110		3531.49	1119550		3531.49	987850		3531.49	778974		3531.49	570956		3531.49	409998		3531.49	217136
				3531.52	1219110		3531.52	1119680		3531.52	988004		3531.52	779365		3531.52	571067		3531.52	410158		3531.52	217491
				3531.54	1219110		3531.54	1119790		3531.54	988125		3531.54	779674		3531.54	571156		3531.54	410284		3531.54	217772
				3531.57	1219110		3531.57	1119880		3531.57	988236		3531.57	779958		3531.57	571237		3531.57	410401		3531.57	218030
				3531.59	1219110		3531.59	1119970		3531.59	988341		3531.59	780227		3531.59	571313		3531.59	410511		3531.59	218275
				3531.61	1219110		3531.61	1120070		3531.61	988454		3531.61	780515		3531.61	571396		3531.61	410629		3531.61	218537
				3531.64	1219110		3531.64	1120160		3531.64	988568		3531.64	780806		3531.64	571479		3531.64	410748		3531.64	218801
				3531.66	1219110		3531.66	1120260		3531.66	988677		3531.66	781085		3531.66	571559		3531.66	410862		3531.66	219054
				3531.69	1219110		3531.69	1120350		3531.69	988783		3531.69	781354		3531.69	571635		3531.69	410972		3531.69	219299
				3531.71	1219110		3531.71	1120430		3531.71	988885		3531.71	781614		3531.71	571710		3531.71	411079		3531.71	219536
				3531.74	1219110		3531.74	1120530		3531.74	988994		3531.74	781894		3531.74	571790		3531.74	411193		3531.74	219790
				3531.76	1219110		3531.76	1120620		3531.76	989099		3531.76	782161		3531.76	571866		3531.76	411302		3531.76	220033
				3531.79	1219110		3531.79	1120680		3531.79	989175		3531.79	782354		3531.79	571921		3531.79	411382		3531.79	220209
				3531.81	1219110		3531.81	1120730		3531.81	989239		3531.81	782518		3531.81	571968		3531.81	411449		3531.81	220357
				3531.83	1219110		3531.83	1120790		3531.83	989309		3531.83	782696		3531.83	572019		3531.83	411522		3531.83	220519
				3531.86	1219110		3531.86	1120890		3531.86	989417		3531.86	782972		3531.86	572098		3531.86	411635		3531.86	220770
				3531.88	1219110		3531.88	1121000		3531.88	989545		3531.88	783299		3531.88	572191		3531.88	411769		3531.88	221068
				3531.91	1219110		3531.91	1121100		3531.91	989667		3531.91	783611		3531.91	572280		3531.91	411896		3531.91	221351
				3531.93	1219110		3531.93	1121180		3531.93	989768		3531.93	783868		3531.93	572354		3531.93	412002		3531.93	221585
				3531.96	1219110		3531.96	1121260		3531.96	989854		3531.96	784088		3531.96	572417		3531.96	412092		3531.96	221785
				3531.98	1219110		3531.98	1121340		3531.98	989947		3531.98	784324		3531.98	572484		3531.98	412188		3531.98	221999
				3532	1219110		3532	1121420		3532	990044		3532	784573		3532	572555		3532	412290		3532	222226
				3532.03	1219110		3532.03	1121500		3532.03	990141		3532.03	784820		3532.03	572626		3532.03	412391		3532.03	222450
				3532.05	1219110		3532.05	1121600		3532.05	990251		3532.05	785099		3532.05	572706		3532.05	412506		3532.05	222704
				3532.08	1219110		3532.08	1121680		3532.08	990347		3532.08	785346		3532.08	572776		3532.08	412607		3532.08	222928
				3532.1	1219110		3532.1	1121740		3532.1	990420		3532.1	785532		3532.1	572829		3532.1	412683		3532.1	223097
				3532.13	1219110		3532.13	1121800		3532.13	990490		3532.13	785710		3532.13	572880		3532.13	412756		3532.13	223259
				3532.15	1219110		3532.15	1121850		3532.15	990544		3532.15	785849		3532.15	572920		3532.15	412813		3532.15	223386
				3532.18	1219110		3532.18	1121880		3532.18	990588		3532.18	785961		3532.18	572952		3532.18	412858		3532.18	223487
				3532.2	1219110		3532.2	1121930		3532.2	990644		3532.2	786103		3532.2	572992		3532.2	412917		3532.2	223617
				3532.22	1219110		3532.22	1122000		3532.22	990725		3532.22	786311		3532.22	573052		3532.22	413002		3532.22	223806
				3532.25	1219110		3532.25	1122080		3532.25	990824		3532.25	786563		3532.25	573124		3532.25	413105		3532.25	224035
				3532.27	1219110		3532.27	1122170		3532.27	990930		3532.27	786834		3532.27	573201		3532.27	413216		3532.27	224281
				3532.3	1219110		3532.3	1122270		3532.3	991049		3532.3	787136		3532.3	573288		3532.3	413340		3532.3	224556
				3532.32	1219110		3532.32	1122370		3532.32	991161		3532.32	787422		3532.32	573369		3532.32	413457		3532.32	224816
				3532.35	1219110		3532.35	1122470		3532.35	991274		3532.35	787711		3532.35	573452		3532.35	413575		3532.35	225078
				3532.37	1219110		3532.37	1122560		3532.37	991389		3532.37	788004		3532.37	573536		3532.37	413695		3532.37	225345
				3532.4	1219110		3532.4	1122660		3532.4	991498		3532.4	788284		3532.4	573615		3532.4	413810		3532.4	225599
				3532.42	1219110		3532.42	1122750		3532.42	991610		3532.42	788568		3532.42	573697		3532.42	413926		3532.42	225858
				3532.44	1219120		3532.44	1122860		3532.44	991742		3532.44	788906		3532.44	573793		3532.44	414064		3532.44	226164
				3532.47	1219120		3532.47	1122970		3532.47	991869		3532.47	789231		3532.47	573886		3532.47	414197		3532.47	226460
				3532.49	1219120		3532.49	1123060		3532.49	991977		3532.49	789506		3532.49	573965		3532.49	414310		3532.49	226710
				3532.52	1219120		3532.52	1123150		3532.52	992077		3532.52	789760		3532.52	574037		3532.52	414414		3532.52	226941
				3532.54	1219120		3532.54	1123230		3532.54	992167		3532.54	789991		3532.54	574103		3532.54	414509		3532.54	227151
				3532.57	1219120		3532.57	1123280		3532.57	992237		3532.57	790168		3532.57	574154		3532.57	414581		3532.57	227312
				3532.59	1219120		3532.59	1123340		3532.59	992297		3532.59	790323		3532.59	574198		3532.59	414645		3532.59	227452
				3532.61	1219120		3532.61	1123390		3532.61	992365		3532.61	790495		3532.61	574247		3532.61	414715		3532.61	227609
				3532.64	1219120		3532.64	1123460		3532.64	992447		3532.64	790705		3532.64	574307		3532.64	414801		3532.64	227800
				3532.66	1219120		3532.66	1123550		3532.66	992547		3532.66	790959		3532.66	574380		3532.66	414905		3532.66	228031
				3532.69	1219120		3532.69	1123650		3532.69	992662		3532.69	791254		3532.69	574464		3532.69	415026		3532.69	228300
				3532.71	1219120		3532.71	1123750		3532.71	992779		3532.71	791551		3532.71	574549		3532.71	415148		3532.71	228569
				3532.74	1219120		3532.74	1123810		3532.74	992849		3532.74	791731		3532.74	574600		3532.74	415221		3532.74	228733
				3532.76	1219120		3532.76	1123860		3532.76	992911		3532.76	791888		3532.76	574645		3532.76	415285		3532.76	228875
				3532.79	1219120		3532.79	1123920		3532.79	992987		3532.79	792082		3532.79	574701		3532.79	415365		3532.79	229052
				3532.81	1219120		3532.81	1123980		3532.81	993052		3532.81	792249		3532.81	574748		3532.81	415433		3532.81	229203
				3532.83	1219120		3532.83	1124030		3532.83	993108		3532.83	792391		3532.83	574789		3532.83	415492		3532.83	229333
				3532.86	1219120		3532.86	1124080		3532.86	993173		3532.86	792557		3532.86	574836		3532.86	415560		3532.86	229484
				3532.88	1219120		3532.88	1124140		3532.88	993243		3532.88	792735		3532.88	574887		3532.88	415633		3532.88	229646
				3532.91	1219120		3532.91	1124190		3532.91	993303		3532.91	792890		3532.91	574932		3532.91	415696		3532.91	229787
				3532.93	1219120		3532.93	1124230		3532.93	993354		3532.93	793018		3532.93	574968		3532.93	415748		3532.93	229903
				3532.96	1219120		3532.96	1124260		3532.96	993384		3532.96	793096		3532.96	574990		3532.96	415780		3532.96	229974
				3532.98	1219120		3532.98	1124280		3532.98	993409		3532.98	793159		3532.98	575008		3532.98	415806		3532.98	230031
				3533.01	1219120		3533.01	1124320		3533.01	993454		3533.01	793273		3533.01	575041		3533.01	415853		3533.01	230135
				3533.03	1219120		3533.03	1124380		3533.03	993529		3533.03	793467		3533.03	575096		3533.03	415932		3533.03	230311
				3533.05	1219120		3533.05	1124460		3533.05	993621		3533.05	793700		3533.05	575163		3533.05	416027		3533.05	230522
				3533.08	1219120		3533.08	1124530		3533.08	993700		3533.08	793903		3533.08	575221		3533.08	416111		3533.08	230707
				3533.1	1219120		3533.1	1124590		3533.1	993770		3533.1	794081		3533.1	575272		3533.1	416184		3533.1	230870
				3533.13	1219120		3533.13	1124640		3533.13	993825		3533.13	794221		3533.13	575312		3533.13	416241		3533.13	230997
				3533.15	1219120		3533.15	1124670		3533.15	993860		3533.15	794310		3533.15	575337		3533.15	416277		3533.15	231078
				3533.18	1219120		3533.18	1124700		3533.18	993896		3533.18	794403		3533.18	575364		3533.18	416316		3533.18	231162
				3533.2	1219120		3533.2	1124750		3533.2	993954		3533.2	794550		3533.2	575406		3533.2	416376		3533.2	231296
				3533.22	1219120		3533.22	1124800		3533.22	994020		3533.22	794719		3533.22	575454		3533.22	416445		3533.22	231449
				3533.25	1219120		3533.25	1124850		3533.25	994078		3533.25	794867		3533.25	575496		3533.25	416505		3533.25	231584
				3533.27	1219120		3533.27	1124900		3533.27	994131		3533.27	795001		3533.27	575535		3533.27	416560		3533.27	231706
				3533.3	1219120		3533.3	1124950		3533.3	994195		3533.3	795165		3533.3	575581		3533.3	416627		3533.3	231855
				3533.32	1219120		3533.32	1125030		3533.32	994283		3533.32	795390		3533.32	575646		3533.32	416720		3533.32	232060
				3533.35	1219120		3533.35	1125110		3533.35	994383		3533.35	795645		3533.35	575719		3533.35	416824		3533.35	232292
				3533.37	1219120		3533.37	1125180		3533.37	994467		3533.37	795860		3533.37	575780		3533.37	416912		3533.37	232486
				3533.4	1219120		3533.4	1125250		3533.4	994541		3533.4	796048		3533.4	575834		3533.4	416989		3533.4	232658
				3533.42	1219120		3533.42	1125300		3533.42	994609		3533.42	796221		3533.42	575883		3533.42	417060		3533.42	232815
				3533.44	1219120		3533.44	1125360		3533.44	994671		3533.44	796381		3533.44	575929		3533.44	417125		3533.44	232960
				3533.47	1219120		3533.47	1125430		3533.47	994754		3533.47	796592		3533.47	575989		3533.47	417212		3533.47	233152
				3533.49	1219120		3533.49	1125500		3533.49	994844		3533.49	796822		3533.49	576055		3533.49	417306		3533.49	233361
				3533.52	1219120		3533.52	1125580		3533.52	994933		3533.52	797050		3533.52	576120		3533.52	417399		3533.52	233568
				3533.54	1219120		3533.54	1125650		3533.54	995015		3533.54	797258		3533.54	576179		3533.54	417484		3533.54	233757
				3533.57	1219120		3533.57	1125730		3533.57	995106		3533.57	797490		3533.57	576246		3533.57	417579		3533.57	233968
				3533.59	1219120		3533.59	1125810		3533.59	995200		3533.59	797731		3533.59	576315		3533.59	417678		3533.59	234188
				3533.62	1219120		3533.62	1125880		3533.62	995284		3533.62	797944		3533.62	576375		3533.62	417765		3533.62	234381
				3533.64	1219120		3533.64	1125940		3533.64	995356		3533.64	798128		3533.64	576428		3533.64	417841		3533.64	234549
				3533.66	1219120		3533.66	1125990		3533.66	995412		3533.66	798271		3533.66	576469		3533.66	417899		3533.66	234678
				3533.69	1219120		3533.69	1126030		3533.69	995462		3533.69	798398		3533.69	576505		3533.69	417951		3533.69	234793
				3533.71	1219120		3533.71	1126080		3533.71	995524		3533.71	798556		3533.71	576550		3533.71	418016		3533.71	234938
				3533.74	1219120		3533.74	1126140		3533.74	995595		3533.74	798738		3533.74	576602		3533.74	418091		3533.74	235103
				3533.76	1219120		3533.76	1126200		3533.76	995670		3533.76	798928		3533.76	576657		3533.76	418168		3533.76	235276
				3533.79	1219120		3533.79	1126290		3533.79	995767		3533.79	799178		3533.79	576728		3533.79	418271		3533.79	235503
				3533.81	1219120		3533.81	1126390		3533.81	995883		3533.81	799474		3533.81	576813		3533.81	418392		3533.81	235772
				3533.83	1219120		3533.83	1126480		3533.83	995991		3533.83	799749		3533.83	576891		3533.83	418504		3533.83	236022
				3533.86	1219120		3533.86	1126550		3533.86	996081		3533.86	799977		3533.86	576956		3533.86	418598		3533.86	236230
				3533.88	1219120		3533.88	1126620		3533.88	996155		3533.88	800166		3533.88	577010		3533.88	418675		3533.88	236402
				3533.91	1219120		3533.91	1126670		3533.91	996221		3533.91	800336		3533.91	577059		3533.91	418745		3533.91	236556
				3533.93	1219120		3533.93	1126730		3533.93	996287		3533.93	800504		3533.93	577107		3533.93	418814		3533.93	236708
				3533.96	1219120		3533.96	1126780		3533.96	996349		3533.96	800662		3533.96	577152		3533.96	418878		3533.96	236852
				3533.98	1219120		3533.98	1126830		3533.98	996406		3533.98	800807		3533.98	577194		3533.98	418938		3533.98	236984
				3534.01	1219120		3534.01	1126880		3534.01	996462		3534.01	800951		3534.01	577235		3534.01	418997		3534.01	237115
				3534.03	1219120		3534.03	1126920		3534.03	996512		3534.03	801079		3534.03	577271		3534.03	419049		3534.03	237231
				3534.05	1219120		3534.05	1126980		3534.05	996580		3534.05	801252		3534.05	577321		3534.05	419120		3534.05	237389
				3534.08	1219120		3534.08	1127050		3534.08	996669		3534.08	801478		3534.08	577385		3534.08	419213		3534.08	237594
				3534.1	1219120		3534.1	1127140		3534.1	996771		3534.1	801739		3534.1	577460		3534.1	419319		3534.1	237831
				3534.13	1219120		3534.13	1127210		3534.13	996853		3534.13	801949		3534.13	577520		3534.13	419405		3534.13	238022
				3534.15	1219120		3534.15	1127260		3534.15	996912		3534.15	802098		3534.15	577562		3534.15	419467		3534.15	238158
				3534.18	1219120		3534.18	1127300		3534.18	996960		3534.18	802222		3534.18	577598		3534.18	419517		3534.18	238270
				3534.2	1219120		3534.2	1127340		3534.2	997007		3534.2	802342		3534.2	577632		3534.2	419566		3534.2	238379
				3534.23	1219120		3534.23	1127400		3534.23	997070		3534.23	802501		3534.23	577678		3534.23	419632		3534.23	238524
				3534.25	1219120		3534.25	1127470		3534.25	997156		3534.25	802721		3534.25	577740		3534.25	419722		3534.25	238724
				3534.27	1219120		3534.27	1127540		3534.27	997235		3534.27	802924		3534.27	577798		3534.27	419805		3534.27	238909
				3534.3	1219120		3534.3	1127580		3534.3	997288		3534.3	803059		3534.3	577837		3534.3	419860		3534.3	239032
				3534.32	1219120		3534.32	1127570		3534.32	997275		3534.32	803025		3534.32	577827		3534.32	419846		3534.32	239000
				3534.35	1219120		3534.35	1127530		3534.35	997224		3534.35	802895		3534.35	577790		3534.35	419793		3534.35	238882
				3534.37	1219120		3534.37	1127480		3534.37	997173		3534.37	802765		3534.37	577753		3534.37	419739		3534.37	238764
				3534.4	1219120		3534.4	1127450		3534.4	997132		3534.4	802661		3534.4	577723		3534.4	419697		3534.4	238670
				3534.42	1219120		3534.42	1127420		3534.42	997103		3534.42	802586		3534.42	577702		3534.42	419666		3534.42	238602
				3534.44	1219120		3534.44	1127420		3534.44	997094		3534.44	802563		3534.44	577695		3534.44	419657		3534.44	238580
				3534.47	1219120		3534.47	1127430		3534.47	997111		3534.47	802608		3534.47	577708		3534.47	419675		3534.47	238621
				3534.49	1219120		3534.49	1127450		3534.49	997129		3534.49	802653		3534.49	577721		3534.49	419694		3534.49	238662
				3534.52	1219120		3534.52	1127460		3534.52	997145		3534.52	802694		3534.52	577733		3534.52	419711		3534.52	238699
				3534.54	1219120		3534.54	1127480		3534.54	997169		3534.54	802755		3534.54	577750		3534.54	419735		3534.54	238755
				3534.57	1219120		3534.57	1127500		3534.57	997193		3534.57	802817		3534.57	577768		3534.57	419761		3534.57	238811
				3534.59	1219120		3534.59	1127510		3534.59	997208		3534.59	802854		3534.59	577778		3534.59	419776		3534.59	238845
				3534.62	1219120		3534.62	1127530		3534.62	997230		3534.62	802910		3534.62	577794		3534.62	419799		3534.62	238895
				3534.64	1219120		3534.64	1127560		3534.64	997261		3534.64	802990		3534.64	577817		3534.64	419832		3534.64	238968
				3534.66	1219120		3534.66	1127580		3534.66	997280		3534.66	803039		3534.66	577831		3534.66	419852		3534.66	239013
				3534.69	1219120		3534.69	1127570		3534.69	997273		3534.69	803019		3534.69	577826		3534.69	419844		3534.69	238995
				3534.71	1219120		3534.71	1127550		3534.71	997255		3534.71	802975		3534.71	577813		3534.71	419826		3534.71	238955
				3534.74	1219120		3534.74	1127540		3534.74	997235		3534.74	802922		3534.74	577798		3534.74	419804		3534.74	238907
				3534.76	1219120		3534.76	1127520		3534.76	997218		3534.76	802879		3534.76	577785		3534.76	419786		3534.76	238867
				3534.79	1219120		3534.79	1127520		3534.79	997217		3534.79	802878		3534.79	577785		3534.79	419786		3534.79	238867
				3534.81	1219120		3534.81	1127520		3534.81	997213		3534.81	802866		3534.81	577782		3534.81	419781		3534.81	238856
				3534.84	1219120		3534.84	1127510		3534.84	997199		3534.84	802831		3534.84	577772		3534.84	419766		3534.84	238823
				3534.86	1219120		3534.86	1127490		3534.86	997186		3534.86	802798		3534.86	577762		3534.86	419753		3534.86	238794
				3534.88	1219120		3534.88	1127480		3534.88	997172		3534.88	802763		3534.88	577752		3534.88	419739		3534.88	238762
				3534.91	1219120		3534.91	1127450		3534.91	997133		3534.91	802663		3534.91	577724		3534.91	419698		3534.91	238671
				3534.93	1219120		3534.93	1127420		3534.93	997098		3534.93	802574		3534.93	577698		3534.93	419661		3534.93	238590
				3534.96	1219120		3534.96	1127410		3534.96	997086		3534.96	802543		3534.96	577689		3534.96	419649		3534.96	238562
				3534.98	1219120		3534.98	1127420		3534.98	997097		3534.98	802571		3534.98	577698		3534.98	419660		3534.98	238588
				3535.01	1219120		3535.01	1127440		3535.01	997119		3535.01	802627		3535.01	577713		3535.01	419683		3535.01	238638
				3535.03	1219120		3535.03	1127460		3535.03	997148		3535.03	802702		3535.03	577735		3535.03	419714		3535.03	238706
				3535.05	1219120		3535.05	1127490		3535.05	997184		3535.05	802794		3535.05	577761		3535.05	419751		3535.05	238790
				3535.08	1219120		3535.08	1127530		3535.08	997226		3535.08	802900		3535.08	577791		3535.08	419795		3535.08	238886
				3535.1	1219120		3535.1	1127550		3535.1	997257		3535.1	802978		3535.1	577814		3535.1	419827		3535.1	238958
				3535.13	1219120		3535.13	1127550		3535.13	997256		3535.13	802976		3535.13	577813		3535.13	419826		3535.13	238955
				3535.15	1219120		3535.15	1127540		3535.15	997238		3535.15	802931		3535.15	577800		3535.15	419808		3535.15	238915
				3535.18	1219120		3535.18	1127550		3535.18	997248		3535.18	802956		3535.18	577807		3535.18	419818		3535.18	238937
				3535.2	1219120		3535.2	1127580		3535.2	997289		3535.2	803062		3535.2	577838		3535.2	419861		3535.2	239034
				3535.23	1219120		3535.23	1127630		3535.23	997349		3535.23	803214		3535.23	577881		3535.23	419923		3535.23	239172
				3535.25	1219120		3535.25	1127680		3535.25	997399		3535.25	803342		3535.25	577918		3535.25	419976		3535.25	239289
				3535.27	1219120		3535.27	1127710		3535.27	997435		3535.27	803434		3535.27	577944		3535.27	420014		3535.27	239372
				3535.3	1219120		3535.3	1127740		3535.3	997471		3535.3	803525		3535.3	577970		3535.3	420051		3535.3	239455
				3535.32	1219120		3535.32	1127770		3535.32	997505		3535.32	803613		3535.32	577995		3535.32	420087		3535.32	239535
				3535.35	1219120		3535.35	1127800		3535.35	997543		3535.35	803709		3535.35	578023		3535.35	420126		3535.35	239622
				3535.37	1219120		3535.37	1127850		3535.37	997598		3535.37	803849		3535.37	578063		3535.37	420184		3535.37	239750
				3535.4	1219120		3535.4	1127900		3535.4	997667		3535.4	804027		3535.4	578113		3535.4	420256		3535.4	239911
				3535.42	1219120		3535.42	1127970		3535.42	997742		3535.42	804218		3535.42	578168		3535.42	420334		3535.42	240084
				3535.44	1219120		3535.44	1128030		3535.44	997818		3535.44	804410		3535.44	578223		3535.44	420413		3535.44	240260
				3535.47	1219120		3535.47	1128090		3535.47	997881		3535.47	804571		3535.47	578269		3535.47	420479		3535.47	240405
				3535.49	1219120		3535.49	1128130		3535.49	997938		3535.49	804718		3535.49	578311		3535.49	420539		3535.49	240539
				3535.52	1219120		3535.52	1128170		3535.52	997980		3535.52	804824		3535.52	578341		3535.52	420583		3535.52	240636
				3535.54	1219130		3535.54	1128210		3535.54	998022		3535.54	804930		3535.54	578372		3535.54	420626		3535.54	240732
				3535.57	1219130		3535.57	1128240		3535.57	998068		3535.57	805048		3535.57	578405		3535.57	420674		3535.57	240839
				3535.59	1219130		3535.59	1128280		3535.59	998115		3535.59	805168		3535.59	578439		3535.59	420723		3535.59	240948
				3535.62	1219130		3535.62	1128330		3535.62	998166		3535.62	805300		3535.62	578477		3535.62	420778		3535.62	241069
				3535.64	1219130		3535.64	1128370		3535.64	998219		3535.64	805434		3535.64	578516		3535.64	420833		3535.64	241190
				3535.66	1219130		3535.66	1128410		3535.66	998264		3535.66	805548		3535.66	578548		3535.66	420879		3535.66	241294
				3535.69	1219130		3535.69	1128440		3535.69	998294		3535.69	805627		3535.69	578571		3535.69	420911		3535.69	241366
				3535.71	1219130		3535.71	1128470		3535.71	998327		3535.71	805710		3535.71	578594		3535.71	420946		3535.71	241441
				3535.74	1219130		3535.74	1128510		3535.74	998375		3535.74	805831		3535.74	578629		3535.74	420995		3535.74	241552
				3535.76	1219130		3535.76	1128540		3535.76	998419		3535.76	805944		3535.76	578661		3535.76	421041		3535.76	241654
				3535.79	1219130		3535.79	1128570		3535.79	998446		3535.79	806014		3535.79	578681		3535.79	421070		3535.79	241718
				3535.81	1219130		3535.81	1128570		3535.81	998449		3535.81	806022		3535.81	578684		3535.81	421073		3535.81	241725
				3535.84	1219130		3535.84	1128570		3535.84	998452		3535.84	806028		3535.84	578685		3535.84	421076		3535.84	241730
				3535.86	1219130		3535.86	1128590		3535.86	998468		3535.86	806070		3535.86	578697		3535.86	421093		3535.86	241768
				3535.88	1219130		3535.88	1128610		3535.88	998500		3535.88	806152		3535.88	578721		3535.88	421126		3535.88	241842
				3535.91	1219130		3535.91	1128650		3535.91	998543		3535.91	806261		3535.91	578752		3535.91	421171		3535.91	241942
				3535.93	1219130		3535.93	1128670		3535.93	998570		3535.93	806329		3535.93	578771		3535.93	421199		3535.93	242004
				3535.96	1219130		3535.96	1128670		3535.96	998571		3535.96	806332		3535.96	578772		3535.96	421200		3535.96	242006
				3535.98	1219130		3535.98	1128650		3535.98	998542		3535.98	806259		3535.98	578751		3535.98	421170		3535.98	241940
				3536.01	1219130		3536.01	1128620		3536.01	998509		3536.01	806175		3536.01	578727		3536.01	421136		3536.01	241864
				3536.03	1219130		3536.03	1128610		3536.03	998501		3536.03	806153		3536.03	578721		3536.03	421127		3536.03	241844
				3536.05	1219130		3536.05	1128630		3536.05	998522		3536.05	806209		3536.05	578737		3536.05	421150		3536.05	241894
				3536.08	1219130		3536.08	1128660		3536.08	998558		3536.08	806300		3536.08	578763		3536.08	421187		3536.08	241977
				3536.1	1219130		3536.1	1128700		3536.1	998607		3536.1	806425		3536.1	578799		3536.1	421238		3536.1	242091
				3536.13	1219130		3536.13	1128750		3536.13	998658		3536.13	806555		3536.13	578836		3536.13	421291		3536.13	242209
				3536.15	1219130		3536.15	1128800		3536.15	998726		3536.15	806727		3536.15	578885		3536.15	421362		3536.15	242366
				3536.18	1219130		3536.18	1128860		3536.18	998793		3536.18	806898		3536.18	578934		3536.18	421432		3536.18	242522
				3536.2	1219130		3536.2	1128920		3536.2	998865		3536.2	807083		3536.2	578987		3536.2	421508		3536.2	242689
				3536.23	1219130		3536.23	1128970		3536.23	998920		3536.23	807224		3536.23	579027		3536.23	421566		3536.23	242818
				3536.25	1219130		3536.25	1128990		3536.25	998945		3536.25	807287		3536.25	579045		3536.25	421591		3536.25	242875
				3536.27	1219130		3536.27	1129010		3536.27	998969		3536.27	807349		3536.27	579063		3536.27	421616		3536.27	242931
				3536.3	1219130		3536.3	1129030		3536.3	998992		3536.3	807407		3536.3	579079		3536.3	421641		3536.3	242984
				3536.32	1219130		3536.32	1129050		3536.32	999012		3536.32	807458		3536.32	579094		3536.32	421661		3536.32	243030
				3536.35	1219130		3536.35	1129080		3536.35	999052		3536.35	807560		3536.35	579123		3536.35	421703		3536.35	243122
				3536.37	1219130		3536.37	1129120		3536.37	999092		3536.37	807662		3536.37	579152		3536.37	421745		3536.37	243216
				3536.4	1219130		3536.4	1129150		3536.4	999126		3536.4	807749		3536.4	579177		3536.4	421781		3536.4	243295
				3536.42	1219130		3536.42	1129190		3536.42	999178		3536.42	807882		3536.42	579215		3536.42	421835		3536.42	243415
				3536.45	1219130		3536.45	1129240		3536.45	999238		3536.45	808034		3536.45	579258		3536.45	421897		3536.45	243554
				3536.47	1219130		3536.47	1129280		3536.47	999285		3536.47	808155		3536.47	579293		3536.47	421947		3536.47	243664
				3536.49	1219130		3536.49	1129330		3536.49	999341		3536.49	808298		3536.49	579334		3536.49	422005		3536.49	243794
				3536.52	1219130		3536.52	1129390		3536.52	999411		3536.52	808477		3536.52	579385		3536.52	422078		3536.52	243956
				3536.54	1219130		3536.54	1129440		3536.54	999477		3536.54	808644		3536.54	579433		3536.54	422147		3536.54	244108
				3536.57	1219130		3536.57	1129490		3536.57	999528		3536.57	808774		3536.57	579470		3536.57	422200		3536.57	244227
				3536.59	1219130		3536.59	1129530		3536.59	999584		3536.59	808917		3536.59	579511		3536.59	422259		3536.59	244356
				3536.62	1219130		3536.62	1129570		3536.62	999620		3536.62	809011		3536.62	579537		3536.62	422297		3536.62	244442
				3536.64	1219130		3536.64	1129580		3536.64	999642		3536.64	809066		3536.64	579553		3536.64	422320		3536.64	244492
				3536.66	1219130		3536.66	1129600		3536.66	999661		3536.66	809115		3536.66	579567		3536.66	422340		3536.66	244537
				3536.69	1219130		3536.69	1129610		3536.69	999673		3536.69	809144		3536.69	579575		3536.69	422351		3536.69	244563
				3536.71	1219130		3536.71	1129600		3536.71	999660		3536.71	809113		3536.71	579567		3536.71	422339		3536.71	244534
				3536.74	1219130		3536.74	1129590		3536.74	999651		3536.74	809090		3536.74	579560		3536.74	422329		3536.74	244513
				3536.76	1219130		3536.76	1129600		3536.76	999659		3536.76	809110		3536.76	579566		3536.76	422338		3536.76	244532
				3536.79	1219130		3536.79	1129610		3536.79	999674		3536.79	809146		3536.79	579576		3536.79	422352		3536.79	244565
				3536.81	1219130		3536.81	1129630		3536.81	999702		3536.81	809218		3536.81	579597		3536.81	422382		3536.81	244630
				3536.84	1219130		3536.84	1129680		3536.84	999754		3536.84	809350		3536.84	579634		3536.84	422436		3536.84	244750
				3536.86	1219130		3536.86	1129740		3536.86	999820		3536.86	809520		3536.86	579683		3536.86	422505		3536.86	244904
				3536.88	1219130		3536.88	1129780		3536.88	999876		3536.88	809663		3536.88	579724		3536.88	422564		3536.88	245035
				3536.91	1219130		3536.91	1129820		3536.91	999921		3536.91	809776		3536.91	579756		3536.91	422611		3536.91	245138
				3536.93	1219130		3536.93	1129850		3536.93	999955		3536.93	809863		3536.93	579781		3536.93	422646		3536.93	245217
				3536.96	1219130		3536.96	1129890		3536.96	1000010		3536.96	809995		3536.96	579819		3536.96	422700		3536.96	245337
				3536.98	1219130		3536.98	1129930		3536.98	1000050		3536.98	810096		3536.98	579848		3536.98	422742		3536.98	245429
				3537.01	1219130		3537.01	1129950		3537.01	1000070		3537.01	810162		3537.01	579866		3537.01	422768		3537.01	245488
				3537.03	1219130		3537.03	1129970		3537.03	1000090		3537.03	810215		3537.03	579882		3537.03	422790		3537.03	245537
				3537.06	1219130		3537.06	1130000		3537.06	1000140		3537.06	810326		3537.06	579913		3537.06	422836		3537.06	245637
				3537.08	1219130		3537.08	1130060		3537.08	1000200		3537.08	810485		3537.08	579959		3537.08	422901		3537.08	245782
				3537.1	1219130		3537.1	1130100		3537.1	1000240		3537.1	810603		3537.1	579993		3537.1	422949		3537.1	245890
				3537.13	1219130		3537.13	1130150		3537.13	1000300		3537.13	810756		3537.13	580036		3537.13	423012		3537.13	246028
				3537.15	1219130		3537.15	1130220		3537.15	1000400		3537.15	810987		3537.15	580102		3537.15	423106		3537.15	246239
				3537.18	1219130		3537.18	1130310		3537.18	1000500		3537.18	811249		3537.18	580177		3537.18	423213		3537.18	246476
				3537.2	1219130		3537.2	1130410		3537.2	1000610		3537.2	811531		3537.2	580258		3537.2	423329		3537.2	246733
				3537.23	1219130		3537.23	1130500		3537.23	1000720		3537.23	811813		3537.23	580338		3537.23	423444		3537.23	246989
				3537.25	1219130		3537.25	1130580		3537.25	1000820		3537.25	812067		3537.25	580411		3537.25	423549		3537.25	247220
				3537.27	1219130		3537.27	1130660		3537.27	1000900		3537.27	812285		3537.27	580473		3537.27	423638		3537.27	247418
				3537.3	1219130		3537.3	1130720		3537.3	1000970		3537.3	812460		3537.3	580523		3537.3	423709		3537.3	247578
				3537.32	1219130		3537.32	1130780		3537.32	1001050		3537.32	812655		3537.32	580579		3537.32	423789		3537.32	247755
				3537.35	1219130		3537.35	1130870		3537.35	1001150		3537.35	812922		3537.35	580655		3537.35	423898		3537.35	247997
				3537.37	1219130		3537.37	1130980		3537.37	1001280		3537.37	813248		3537.37	580748		3537.37	424032		3537.37	248294
				3537.4	1219130		3537.4	1131090		3537.4	1001410		3537.4	813576		3537.4	580842		3537.4	424166		3537.4	248592
				3537.42	1219130		3537.42	1131180		3537.42	1001520		3537.42	813867		3537.42	580925		3537.42	424286		3537.42	248857
				3537.45	1219130		3537.45	1131280		3537.45	1001630		3537.45	814145		3537.45	581004		3537.45	424399		3537.45	249109
				3537.47	1219130		3537.47	1131370		3537.47	1001740		3537.47	814425		3537.47	581084		3537.47	424514		3537.47	249364
				3537.49	1219130		3537.49	1131470		3537.49	1001860		3537.49	814727		3537.49	581171		3537.49	424638		3537.49	249639
				3537.52	1219130		3537.52	1131570		3537.52	1001980		3537.52	815037		3537.52	581259		3537.52	424765		3537.52	249920
				3537.54	1219130		3537.54	1131670		3537.54	1002090		3537.54	815323		3537.54	581341		3537.54	424882		3537.54	250180
				3537.57	1219130		3537.57	1131760		3537.57	1002200		3537.57	815584		3537.57	581416		3537.57	424989		3537.57	250418
				3537.59	1219130		3537.59	1131830		3537.59	1002290		3537.59	815811		3537.59	581480		3537.59	425082		3537.59	250624
				3537.62	1219130		3537.62	1131900		3537.62	1002360		3537.62	815999		3537.62	581534		3537.62	425159		3537.62	250795
				3537.64	1219130		3537.64	1131920		3537.64	1002390		3537.64	816086		3537.64	581559		3537.64	425194		3537.64	250874
				3537.67	1219130		3537.67	1131940		3537.67	1002410		3537.67	816128		3537.67	581571		3537.67	425212		3537.67	250912
				3537.69	1219130		3537.69	1131940		3537.69	1002410		3537.69	816124		3537.69	581570		3537.69	425210		3537.69	250908
				3537.71	1219130		3537.71	1131940		3537.71	1002410		3537.71	816138		3537.71	581574		3537.71	425215		3537.71	250921
				3537.74	1219130		3537.74	1131970		3537.74	1002440		3537.74	816216		3537.74	581596		3537.74	425247		3537.74	250992
				3537.76	1219130		3537.76	1132000		3537.76	1002480		3537.76	816314		3537.76	581624		3537.76	425288		3537.76	251081
				3537.79	1219130		3537.79	1132030		3537.79	1002520		3537.79	816404		3537.79	581650		3537.79	425325		3537.79	251163
				3537.81	1219130		3537.81	1132060		3537.81	1002550		3537.81	816491		3537.81	581675		3537.81	425360		3537.81	251242
				3537.84	1219130		3537.84	1132090		3537.84	1002590		3537.84	816588		3537.84	581702		3537.84	425400		3537.84	251330
				3537.86	1219130		3537.86	1132130		3537.86	1002630		3537.86	816693		3537.86	581732		3537.86	425443		3537.86	251426
				3537.88	1219130		3537.88	1132150		3537.88	1002660		3537.88	816777		3537.88	581756		3537.88	425477		3537.88	251502
				3537.91	1219130		3537.91	1132150		3537.91	1002660		3537.91	816775		3537.91	581756		3537.91	425476		3537.91	251500
				3537.93	1219130		3537.93	1132120		3537.93	1002630		3537.93	816684		3537.93	581730		3537.93	425439		3537.93	251418
				3537.96	1219130		3537.96	1132080		3537.96	1002570		3537.96	816548		3537.96	581691		3537.96	425383		3537.96	251294
				3537.98	1219130		3537.98	1132040		3537.98	1002530		3537.98	816428		3537.98	581657		3537.98	425334		3537.98	251185
				3538.01	1219130		3538.01	1132010		3538.01	1002490		3538.01	816336		3538.01	581630		3538.01	425296		3538.01	251101
				3538.03	1219130		3538.03	1131990		3538.03	1002470		3538.03	816272		3538.03	581612		3538.03	425270		3538.03	251043
				3538.06	1219130		3538.06	1131980		3538.06	1002450		3538.06	816239		3538.06	581603		3538.06	425257		3538.06	251013
				3538.08	1219130		3538.08	1131970		3538.08	1002450		3538.08	816233		3538.08	581601		3538.08	425255		3538.08	251008
				3538.1	1219130		3538.1	1131980		3538.1	1002460		3538.1	816267		3538.1	581611		3538.1	425268		3538.1	251038
				3538.13	1219130		3538.13	1131980		3538.13	1002460		3538.13	816263		3538.13	581609		3538.13	425267		3538.13	251034
				3538.15	1219130		3538.15	1131970		3538.15	1002450		3538.15	816233		3538.15	581601		3538.15	425254		3538.15	251008
				3538.18	1219130		3538.18	1131930		3538.18	1002400		3538.18	816115		3538.18	581567		3538.18	425206		3538.18	250900
				3538.2	1219130		3538.2	1131880		3538.2	1002340		3538.2	815957		3538.2	581522		3538.2	425141		3538.2	250757
				3538.23	1219130		3538.23	1131830		3538.23	1002290		3538.23	815814		3538.23	581481		3538.23	425083		3538.23	250626
				3538.25	1219130		3538.25	1131800		3538.25	1002250		3538.25	815710		3538.25	581451		3538.25	425040		3538.25	250532
				3538.28	1219130		3538.28	1131800		3538.28	1002250		3538.28	815709		3538.28	581451		3538.28	425040		3538.28	250531
				3538.3	1219130		3538.3	1131820		3538.3	1002270		3538.3	815776		3538.3	581470		3538.3	425067		3538.3	250592
				3538.32	1219130		3538.32	1131840		3538.32	1002290		3538.32	815819		3538.32	581483		3538.32	425085		3538.32	250631
				3538.35	1219130		3538.35	1131820		3538.35	1002270		3538.35	815776		3538.35	581470		3538.35	425067		3538.35	250592
				3538.37	1219130		3538.37	1131780		3538.37	1002230		3538.37	815663		3538.37	581438		3538.37	425021		3538.37	250489
				3538.4	1219130		3538.4	1131740		3538.4	1002180		3538.4	815542		3538.4	581404		3538.4	424972		3538.4	250380
				3538.42	1219130		3538.42	1131720		3538.42	1002150		3538.42	815467		3538.42	581382		3538.42	424941		3538.42	250311
				3538.45	1219130		3538.45	1131720		3538.45	1002150		3538.45	815478		3538.45	581385		3538.45	424945		3538.45	250321
				3538.47	1219130		3538.47	1131740		3538.47	1002180		3538.47	815533		3538.47	581401		3538.47	424968		3538.47	250371
				3538.49	1219130		3538.49	1131730		3538.49	1002170		3538.49	815515		3538.49	581396		3538.49	424960		3538.49	250355
				3538.52	1219130		3538.52	1131710		3538.52	1002140		3538.52	815434		3538.52	581373		3538.52	424927		3538.52	250281
				3538.54	1219130		3538.54	1131700		3538.54	1002120		3538.54	815400		3538.54	581363		3538.54	424914		3538.54	250251
				3538.57	1219130		3538.57	1131680		3538.57	1002110		3538.57	815352		3538.57	581349		3538.57	424894		3538.57	250207
				3538.59	1219130		3538.59	1131650		3538.59	1002080		3538.59	815275		3538.59	581327		3538.59	424862		3538.59	250136
				3538.62	1219130		3538.62	1131620		3538.62	1002030		3538.62	815165		3538.62	581296		3538.62	424817		3538.62	250037
				3538.64	1219130		3538.64	1131570		3538.64	1001970		3538.64	815015		3538.64	581253		3538.64	424756		3538.64	249900
				3538.67	1219130		3538.67	1131500		3538.67	1001890		3538.67	814798		3538.67	581191		3538.67	424667		3538.67	249703
				3538.69	1219130		3538.69	1131450		3538.69	1001840		3538.69	814668		3538.69	581154		3538.69	424614		3538.69	249585
				3538.71	1219130		3538.71	1131440		3538.71	1001820		3538.71	814621		3538.71	581140		3538.71	424594		3538.71	249542
				3538.74	1219130		3538.74	1131410		3538.74	1001790		3538.74	814558		3538.74	581122		3538.74	424568		3538.74	249484
				3538.76	1219130		3538.76	1131400		3538.76	1001770		3538.76	814499		3538.76	581105		3538.76	424544		3538.76	249431
				3538.79	1219130		3538.79	1131390		3538.79	1001760		3538.79	814482		3538.79	581101		3538.79	424537		3538.79	249416
				3538.81	1219130		3538.81	1131370		3538.81	1001740		3538.81	814430		3538.81	581086		3538.81	424516		3538.81	249368
				3538.84	1219130		3538.84	1131350		3538.84	1001720		3538.84	814360		3538.84	581066		3538.84	424487		3538.84	249305
				3538.86	1219130		3538.86	1131330		3538.86	1001690		3538.86	814303		3538.86	581050		3538.86	424464		3538.86	249253
				3538.88	1219130		3538.88	1131290		3538.88	1001650		3538.88	814196		3538.88	581019		3538.88	424420		3538.88	249156
				3538.91	1219130		3538.91	1131250		3538.91	1001610		3538.91	814075		3538.91	580984		3538.91	424371		3538.91	249046
				3538.93	1219130		3538.93	1131240		3538.93	1001590		3538.93	814033		3538.93	580972		3538.93	424354		3538.93	249007
				3538.96	1219130		3538.96	1131240		3538.96	1001590		3538.96	814029		3538.96	580971		3538.96	424352		3538.96	249004
				3538.98	1219130		3538.98	1131220		3538.98	1001570		3538.98	813979		3538.98	580957		3538.98	424331		3538.98	248958
[truncated: 2,128 more rows]

## Sheet: Figure 5b
			Figure 5b	DOX-ICG@Fe/FeO-PPP				DOX-ICG@Fe/FeO-PPP-FA
				Time (h)	Relative signal intensitiy	Std.deviation		Time (h)	Relative signal intensitiy	Std.deviation
				0	100	0		1	100	0
				2	86.8263	3.97924		2	93.3769	2.39688
				4	75.6149	4.67163		3	86.195	5.1098
				12	68.2407	6.87483		4	82.5476	6.53665
				24	92.7878	2.81745		5	87.9193	4.56549

## Sheet: Figure 5d
		Figure 5d		Fluorescent intensity (106)	Std.deviation			Fluorescent intensity (106)	Std.deviation
			Heart	2.27467	0.20163		Heart	2.172	0.13855
			Liver	12.28	1.47421		Liver	13.6333	0.80208
			Spleen	2.57633	0.21245		Spleen	4.49	0.5742
			Lung	3.277	0.42837		Lung	5.46333	0.5054
			Kidney	8.576	0.61006		Kidney	3.81	0.4015
			Tumor	4.82243	0.53948		Tumor	11.0133	0.81617

## Sheet: Figure 6c
		Figure 6c	DOX-ICG@Fe/FeO@PPP-FA+Laser				ICG@Fe/FeO@PPP-FA+Laser				ICG@Fe/FeO@PPP+Laser				DOX-ICG@Fe/FeO@PPP-FA				ICG@Fe/FeO@PPP-FA				Laser				Control
			Time (day)	Relative Tumor Volume	Std.deviation		Time (day)	Relative Tumor Volume	Std.deviation		Time (day)	Relative Tumor Volume	Std.deviation		Time (day)	Relative Tumor Volume	Std.deviation		Time (day)	Relative Tumor Volume	Std.deviation		Time (day)	Relative Tumor Volume	Std.deviation		Time (day)	Relative Tumor Volume	Std.deviation
			0	1	0		0	1	0		0	1	0		0	1	0		0	1	0		0	1	0		0	1	0
			3	0.6545	0.23146		3	0.49516	1.17881		3	1.88482	1.0272		3	0.948	0.16233		3	1.41007	0.22227		3	2.07214	2.29706		3	2.34621	0.48981
			6	0.45127	0.17203		6	2.64279	1.50334		6	5.2713	1.10365		6	2.17265	0.61584		6	1.91957	0.84633		6	2.58238	2.18171		6	5.34659	1.75251
			9	0.15011	0.44747		9	3.2143	2.43744		9	5.97312	1.81141		9	6.28642	1.87354		9	5.81846	1.52212		9	3.10364	1.29809		9	9.65431	0.61333
			12	0.01328	1.00757		12	3.69553	1.75241		12	6.57016	2.32879		12	7.52474	0.74002		12	5.83636	0.47975		12	5.3387	1.63056		12	10.4194	1.28078
			15	0.01038	0.90657		15	7.14024	2.77074		15	7.95762	1.91722		15	10.9731	0.06013		15	8.30515	0.05843		15	6.3331	2.30252		15	11.3144	1.99427
			18	0.0103	0.80399		18	8.63871	1.16353		18	10.2951	2.38362		18	13.2277	1.69854		18	11.0289	1.35482		18	7.3508	1.00947		18	12.2882	0.0066

[truncated: 47 more sheets: Figure 6d, Supplementary Figure S2a, Supplementary Figure S2b, Supplementary Figure S5a, Supplementary Figure S5b, Supplementary Figure S6a, Supplementary Figure S6b, Supplementary Figure S6c, Supplementary Figure S6d, Supplementary Figure S7a, Supplementary Figure S7b, Supplementary Figure S7c, Supplementary Figure S7d, Supplementary Figure S7e, Supplementary Figure S7f, Supplementary Figure S8a, Supplementary Figure S8b, Supplementary Figure S9a, Supplementary Figure S9b, Supplementary Figure S9c …]
